# Supplementary material for: Global musical diversity is largely independent of linguistic and genetic histories
Source: Nat Commun. 2024 May 10;15:3964. doi: 10.1038/s41467-024-48113-7 (PMC11087526; doi:10.1038/s41467-024-48113-7)
Supplement: Supplementary file 4 — Supplementary Data 1–8 [file 41467_2024_48113_MOESM4_ESM.xlsx]

## Sheet: Supp. Data 1
Parameter	Sigma	Response	Sample	Macrogrouping	Percent
Variations Between Division	0.002	differentiation	2songs	Division	0.0064
Variations Between samples Within Division	0.176	differentiation	2songs	Division	0.5231
Variations Within samples	0.159	differentiation	2songs	Division	0.4705
Total variations	0.337	differentiation	2songs	Division	1
Variations Between Language_family	0.003	differentiation	2songs	Languagefamily	0.0103
Variations Between samples Within Language_family	0.175	differentiation	2songs	Languagefamily	0.5197
Variations Within samples	0.159	differentiation	2songs	Languagefamily	0.47
Total variations	0.337	differentiation	2songs	Languagefamily	1
Variations Between Division	0.002	dynamics	2songs	Division	0.011
Variations Between samples Within Division	0.073	dynamics	2songs	Division	0.335
Variations Within samples	0.143	dynamics	2songs	Division	0.654
Total variations	0.219	dynamics	2songs	Division	1
Variations Between Language_family	0.004	dynamics	2songs	Languagefamily	0.0173
Variations Between samples Within Language_family	0.072	dynamics	2songs	Languagefamily	0.3297
Variations Within samples	0.143	dynamics	2songs	Languagefamily	0.653
Total variations	0.22	dynamics	2songs	Languagefamily	1
Variations Between Division	-0.002	ornamentation	2songs	Division	-0.0053
Variations Between samples Within Division	0.171	ornamentation	2songs	Division	0.4287
Variations Within samples	0.23	ornamentation	2songs	Division	0.5765
Total variations	0.4	ornamentation	2songs	Division	1
Variations Between Language_family	0.006	ornamentation	2songs	Languagefamily	0.0155
Variations Between samples Within Language_family	0.164	ornamentation	2songs	Languagefamily	0.4091
Variations Within samples	0.23	ornamentation	2songs	Languagefamily	0.5754
Total variations	0.4	ornamentation	2songs	Languagefamily	1
Variations Between Division	-0.003	rhythm	2songs	Division	-0.0157
Variations Between samples Within Division	0.055	rhythm	2songs	Division	0.3288
Variations Within samples	0.115	rhythm	2songs	Division	0.6869
Total variations	0.168	rhythm	2songs	Division	1
Variations Between Language_family	-0.002	rhythm	2songs	Languagefamily	-0.014
Variations Between samples Within Language_family	0.055	rhythm	2songs	Languagefamily	0.3265
Variations Within samples	0.115	rhythm	2songs	Languagefamily	0.6876
Total variations	0.168	rhythm	2songs	Languagefamily	1
Variations Between Division	0	tension	2songs	Division	0.0003
Variations Between samples Within Division	0.141	tension	2songs	Division	0.4413
Variations Within samples	0.178	tension	2songs	Division	0.5584
Total variations	0.319	tension	2songs	Division	1
Variations Between Language_family	0.003	tension	2songs	Languagefamily	0.009
Variations Between samples Within Language_family	0.138	tension	2songs	Languagefamily	0.4332
Variations Within samples	0.178	tension	2songs	Languagefamily	0.5578
Total variations	0.319	tension	2songs	Languagefamily	1
Variations Between Division	-0.007	differentiation	10songs	Division	-0.0214
Variations Between samples Within Division	0.161	differentiation	10songs	Division	0.5192
Variations Within samples	0.156	differentiation	10songs	Division	0.5022
Total variations	0.31	differentiation	10songs	Division	1
Variations Between Language_family	-0.012	differentiation	10songs	Languagefamily	-0.0377
Variations Between samples Within Language_family	0.165	differentiation	10songs	Languagefamily	0.5343
Variations Within samples	0.156	differentiation	10songs	Languagefamily	0.5034
Total variations	0.31	differentiation	10songs	Languagefamily	1
Variations Between Division	-0.005	dynamics	10songs	Division	-0.0216
Variations Between samples Within Division	0.078	dynamics	10songs	Division	0.3609
Variations Within samples	0.143	dynamics	10songs	Division	0.6607
Total variations	0.216	dynamics	10songs	Division	1
Variations Between Language_family	0	dynamics	10songs	Languagefamily	0
Variations Between samples Within Language_family	0.073	dynamics	10songs	Languagefamily	0.34
Variations Within samples	0.143	dynamics	10songs	Languagefamily	0.6601
Total variations	0.216	dynamics	10songs	Languagefamily	1
Variations Between Division	-0.007	ornamentation	10songs	Division	-0.0189
Variations Between samples Within Division	0.162	ornamentation	10songs	Division	0.4172
Variations Within samples	0.233	ornamentation	10songs	Division	0.6017
Total variations	0.387	ornamentation	10songs	Division	1
Variations Between Language_family	-0.02	ornamentation	10songs	Languagefamily	-0.0514
Variations Between samples Within Language_family	0.173	ornamentation	10songs	Languagefamily	0.4475
Variations Within samples	0.233	ornamentation	10songs	Languagefamily	0.6039
Total variations	0.386	ornamentation	10songs	Languagefamily	1
Variations Between Division	0.001	rhythm	10songs	Division	0.0031
Variations Between samples Within Division	0.049	rhythm	10songs	Division	0.2946
Variations Within samples	0.116	rhythm	10songs	Division	0.7023
Total variations	0.165	rhythm	10songs	Division	1
Variations Between Language_family	0	rhythm	10songs	Languagefamily	0.0012
Variations Between samples Within Language_family	0.049	rhythm	10songs	Languagefamily	0.2965
Variations Within samples	0.116	rhythm	10songs	Languagefamily	0.7023
Total variations	0.165	rhythm	10songs	Languagefamily	1
Variations Between Division	-0.004	tension	10songs	Division	-0.0145
Variations Between samples Within Division	0.133	tension	10songs	Division	0.4382
Variations Within samples	0.175	tension	10songs	Division	0.5763
Total variations	0.304	tension	10songs	Division	1
Variations Between Language_family	-0.004	tension	10songs	Languagefamily	-0.0139
Variations Between samples Within Language_family	0.133	tension	10songs	Languagefamily	0.4373
Variations Within samples	0.175	tension	10songs	Languagefamily	0.5766
Total variations	0.303	tension	10songs	Languagefamily	1
Variations Between Division	-0.036	differentiation	sccs	Division	-0.0957
Variations Between samples Within Division	0.252	differentiation	sccs	Division	0.671
Variations Within samples	0.159	differentiation	sccs	Division	0.4246
Total variations	0.375	differentiation	sccs	Division	1
Variations Between Language_family	0.021	differentiation	sccs	Languagefamily	0.0562
Variations Between samples Within Language_family	0.198	differentiation	sccs	Languagefamily	0.5226
Variations Within samples	0.159	differentiation	sccs	Languagefamily	0.4213
Total variations	0.378	differentiation	sccs	Languagefamily	1
Variations Between Division	-0.003	dynamics	sccs	Division	-0.0126
Variations Between samples Within Division	0.071	dynamics	sccs	Division	0.3128
Variations Within samples	0.158	dynamics	sccs	Division	0.6998
Total variations	0.226	dynamics	sccs	Division	1
Variations Between Language_family	-0.003	dynamics	sccs	Languagefamily	-0.0135
Variations Between samples Within Language_family	0.071	dynamics	sccs	Languagefamily	0.3133
Variations Within samples	0.158	dynamics	sccs	Languagefamily	0.7002
Total variations	0.226	dynamics	sccs	Languagefamily	1
Variations Between Division	0.014	ornamentation	sccs	Division	0.0318
Variations Between samples Within Division	0.169	ornamentation	sccs	Division	0.3774
Variations Within samples	0.265	ornamentation	sccs	Division	0.5908
Total variations	0.448	ornamentation	sccs	Division	1
Variations Between Language_family	0.029	ornamentation	sccs	Languagefamily	0.0648
Variations Between samples Within Language_family	0.156	ornamentation	sccs	Languagefamily	0.3466
Variations Within samples	0.265	ornamentation	sccs	Languagefamily	0.5886
Total variations	0.45	ornamentation	sccs	Languagefamily	1
Variations Between Division	-0.007	rhythm	sccs	Division	-0.042
Variations Between samples Within Division	0.058	rhythm	sccs	Division	0.3282
Variations Within samples	0.126	rhythm	sccs	Division	0.7138
Total variations	0.176	rhythm	sccs	Division	1
Variations Between Language_family	-0.004	rhythm	sccs	Languagefamily	-0.0213
Variations Between samples Within Language_family	0.054	rhythm	sccs	Languagefamily	0.3075
Variations Within samples	0.126	rhythm	sccs	Languagefamily	0.7137
Total variations	0.176	rhythm	sccs	Languagefamily	1
Variations Between Division	-0.008	tension	sccs	Division	-0.0245
Variations Between samples Within Division	0.137	tension	sccs	Division	0.4269
Variations Within samples	0.192	tension	sccs	Division	0.5977
Total variations	0.321	tension	sccs	Division	1
Variations Between Language_family	-0.009	tension	sccs	Languagefamily	-0.0285
Variations Between samples Within Language_family	0.138	tension	sccs	Languagefamily	0.4301
Variations Within samples	0.192	tension	sccs	Languagefamily	0.5984
Total variations	0.32	tension	sccs	Languagefamily	1

## Sheet: Supp. Data 2
n	62	143	171	226	242	208	230	236	237	235	293	309	327	328	289	325	280	262	259	231	206	159	167	175	148	153	160	125	108	105	78	80	44	36	36	32	33	27	12	9
Distance Class (End Point)	500	1000	1500	2000	2500	3000	3500	4000	4500	5000	5500	6000	6500	7000	7500	8000	8500	9000	9500	10000	10500	11000	11500	12000	12500	13000	13500	14000	14500	15000	15500	16000	16500	17000	17500	18000	18500	19000	19500	20000
r	0.486431	0.354407	0.291621	0.184136	0.293414	0.21226	0.0754777	0.0435286	0.0771189	0.0165624	0.00351595	-0.0187804	-0.0317131	-0.0293918	-0.0641901	-0.0649924	-0.0790717	-0.0808024	-0.0861984	-0.0929276	-0.0815716	-0.0820596	-0.0810362	-0.0810371	-0.0674506	-0.0627304	-0.0730321	-0.0937047	-0.0891522	-0.0875089	-0.0994572	-0.111258	-0.105558	-0.074065	-0.075023	-0.061486	-0.0674577	-0.0136381	-0.0205482	-0.0418659
Upper	0.0774965	0.046971	0.037444	0.0345603	0.0362597	0.0367552	0.0326909	0.0353141	0.0360232	0.0364999	0.0327085	0.0293588	0.0284432	0.0296927	0.0308	0.0295807	0.0318088	0.0317585	0.0316771	0.0353214	0.0379194	0.0424698	0.0392584	0.0390648	0.0419175	0.0488421	0.0399672	0.0466735	0.0519903	0.0498038	0.0637175	0.0583249	0.0861431	0.0944478	0.08801	0.103722	0.101829	0.117896	0.187206	0.213959
Lower	-0.0578239	-0.0406958	-0.0408066	-0.0326051	-0.0315965	-0.0359455	-0.0305718	-0.0316422	-0.0315791	-0.0347775	-0.0290544	-0.0300564	-0.0285473	-0.026629	-0.0296931	-0.0267	-0.0292157	-0.0320482	-0.032059	-0.0299935	-0.033609	-0.0381873	-0.0399037	-0.0381049	-0.041965	-0.0415352	-0.0401701	-0.0438241	-0.0445927	-0.0464152	-0.0547933	-0.054131	-0.0720884	-0.0810629	-0.0744741	-0.0778324	-0.0849671	-0.089207	-0.126715	-0.131686
P(r-rand >= r-data)	0.001	0.001	0.001	0.001	0.001	0.001	0.001	0.012	0.001	0.176	0.399	0.902	0.989	0.987	1	1	1	1	1	1	1	1	1	1	0.999	0.999	1	1	1	1	1	1	1	0.961	0.979	0.94	0.941	0.581	0.541	0.645
P(r-rand <= r-data)	1	1	1	1	1	1	1	0.989	1	0.825	0.602	0.099	0.012	0.014	0.001	0.001	0.001	0.001	0.001	0.001	0.001	0.001	0.001	0.001	0.002	0.002	0.001	0.001	0.001	0.001	0.001	0.001	0.001	0.04	0.022	0.061	0.06	0.42	0.46	0.356
Correction	0.00862069	0.00862069	0.00862069	0.00862069	0.00862069	0.00862069	0.00862069	0.00862069	0.00862069	0.00862069	0.00862069	0.00862069	0.00862069	0.00862069	0.00862069	0.00862069	0.00862069	0.00862069	0.00862069	0.00862069	0.00862069	0.00862069	0.00862069	0.00862069	0.00862069	0.00862069	0.00862069	0.00862069	0.00862069	0.00862069	0.00862069	0.00862069	0.00862069	0.00862069	0.00862069	0.00862069	0.00862069	0.00862069	0.00862069	0.00862069
r uncorrected	0.47781	0.345786	0.283	0.175515	0.284793	0.203639	0.066857	0.034908	0.0684982	0.00794172	-0.00510474	-0.0274011	-0.0403338	-0.0380125	-0.0728108	-0.0736131	-0.0876923	-0.0894231	-0.0948191	-0.101548	-0.0901923	-0.0906803	-0.0896568	-0.0896578	-0.0760712	-0.0713511	-0.0816528	-0.102325	-0.0977729	-0.0961296	-0.108078	-0.119878	-0.114179	-0.0826857	-0.0836437	-0.0701066	-0.0760784	-0.0222588	-0.0291689	-0.0504865
U uncorrected	0.0688758	0.0383503	0.0288233	0.0259396	0.027639	0.0281346	0.0240702	0.0266934	0.0274025	0.0278792	0.0240879	0.0207381	0.0198225	0.021072	0.0221793	0.02096	0.0231881	0.0231378	0.0230564	0.0267007	0.0292987	0.0338491	0.0306377	0.0304441	0.0332968	0.0402214	0.0313465	0.0380528	0.0433696	0.0411831	0.0550968	0.0497042	0.0775224	0.0858271	0.0793893	0.095101	0.0932083	0.109275	0.178586	0.205338
L uncorrected	-0.0664446	-0.0493165	-0.0494273	-0.0412258	-0.0402172	-0.0445662	-0.0391925	-0.0402629	-0.0401998	-0.0433982	-0.037675	-0.0386771	-0.037168	-0.0352496	-0.0383138	-0.0353207	-0.0378364	-0.0406689	-0.0406797	-0.0386142	-0.0422297	-0.046808	-0.0485244	-0.0467256	-0.0505857	-0.0501559	-0.0487908	-0.0524447	-0.0532133	-0.0550359	-0.063414	-0.0627517	-0.0807091	-0.0896836	-0.0830948	-0.0864531	-0.0935878	-0.0978277	-0.135336	-0.140307
Mean Bootstrap r	0.490653	0.354025	0.291937	0.184544	0.294409	0.210811	0.0752118	0.0463824	0.0770874	0.0172749	0.00300862	-0.0189497	-0.0322759	-0.02946	-0.0640552	-0.0649384	-0.079521	-0.0807035	-0.0868821	-0.0932278	-0.0817074	-0.0820099	-0.0808682	-0.0814694	-0.0676406	-0.0626872	-0.071374	-0.0936649	-0.0894752	-0.0878467	-0.0992205	-0.110706	-0.104897	-0.0732582	-0.0761638	-0.0587008	-0.067059	-0.0133788	-0.0197799	-0.0411127
Ur error	0.123632	0.0757517	0.0640073	0.0579408	0.0576922	0.0450901	0.0496458	0.0439382	0.0448346	0.0389665	0.0290014	0.027644	0.0217156	0.0238642	0.0214995	0.0164252	0.0187918	0.020122	0.0114612	0.0129567	0.0171649	0.0146469	0.0172231	0.0124942	0.0124124	0.0182333	0.0173664	0.0158217	0.016325	0.017732	0.0191939	0.0233653	0.0262291	0.0309879	0.0285317	0.0241684	0.0205257	0.0201176	0.033771	0.0459831
Lr error	0.101642	0.0803314	0.0647774	0.0547621	0.0548619	0.062887	0.0456947	0.0352521	0.0433285	0.0357786	0.0305091	0.0245277	0.022806	0.0224161	0.0198921	0.0155768	0.0170224	0.0184202	0.012374	0.0126011	0.0153214	0.0155211	0.014322	0.0134253	0.0116782	0.0167599	0.0203975	0.0147422	0.014962	0.0166931	0.0204285	0.016635	0.0232413	0.0291122	0.0362226	0.0359804	0.0192841	0.018821	0.037673	0.0404132
Ur	0.610062	0.430159	0.355628	0.242077	0.351106	0.25735	0.125123	0.0874668	0.121954	0.0555289	0.0325174	0.00886364	-0.00999748	-0.00552755	-0.0426907	-0.0485672	-0.0602798	-0.0606804	-0.0747372	-0.0799709	-0.0644067	-0.0674127	-0.0638131	-0.0685429	-0.0550381	-0.0444972	-0.0556657	-0.077883	-0.0728272	-0.0697769	-0.0802633	-0.0878925	-0.0793291	-0.0430771	-0.0464913	-0.0373175	-0.046932	0.00647954	0.0132228	0.00411726
Lr	0.384788	0.274076	0.226844	0.129374	0.238552	0.149373	0.029783	0.0082766	0.0337904	-0.0192162	-0.0269932	-0.0433081	-0.0545191	-0.0518079	-0.0840822	-0.0805692	-0.0960941	-0.0992226	-0.0985723	-0.105529	-0.096893	-0.0975807	-0.0953582	-0.0944624	-0.0791287	-0.0794904	-0.0934296	-0.108447	-0.104114	-0.104202	-0.119886	-0.127893	-0.1288	-0.103177	-0.111246	-0.0974663	-0.0867418	-0.032459	-0.0582212	-0.0822791

## Sheet: Supp. Data 3
n	62	143	171	226	242	208	230	236	237	235	293	309	327	328	289	325	280	262	259	231	206	159	167	175	148	153	160	125	108	105	78	80	44	36	36	32	33	27	12	9
Distance Class (End Point)	500	1000	1500	2000	2500	3000	3500	4000	4500	5000	5500	6000	6500	7000	7500	8000	8500	9000	9500	10000	10500	11000	11500	12000	12500	13000	13500	14000	14500	15000	15500	16000	16500	17000	17500	18000	18500	19000	19500	20000
r	0.806281	0.777301	0.722582	0.682543	0.691377	0.627224	0.456176	0.303058	0.196142	0.0888659	0.0375514	-0.0218403	-0.0670138	-0.119667	-0.168902	-0.185266	-0.201331	-0.212672	-0.20432	-0.221093	-0.194251	-0.204696	-0.174562	-0.181714	-0.174631	-0.144932	-0.123636	-0.155162	-0.143374	-0.12846	-0.141679	-0.151323	-0.124647	-0.0907369	-0.0497396	-0.0553933	-0.0300254	0.00933652	0.0222871	-0.0319557
U	0.104888	0.0704461	0.0580045	0.0503252	0.0484276	0.0503018	0.048893	0.0480983	0.0499098	0.0543603	0.0416863	0.0446369	0.0429399	0.0421613	0.0410401	0.0405168	0.0465858	0.0477805	0.0470064	0.0469809	0.055937	0.0609058	0.0582872	0.058316	0.0613934	0.0654951	0.0634171	0.0670138	0.0730219	0.0826892	0.0958479	0.0890429	0.109657	0.125862	0.133174	0.132516	0.130033	0.168738	0.250774	0.293575
L	-0.0827461	-0.0584857	-0.0532937	-0.0461697	-0.0450256	-0.0513715	-0.0486311	-0.0500475	-0.0459715	-0.0480908	-0.0419685	-0.0409483	-0.0406956	-0.0394553	-0.042751	-0.0398426	-0.0471658	-0.0484022	-0.044762	-0.0494865	-0.055622	-0.0555418	-0.0567357	-0.0594587	-0.0587538	-0.0597517	-0.0590145	-0.0642223	-0.0733708	-0.0751418	-0.0783384	-0.0787344	-0.114352	-0.118851	-0.117865	-0.129495	-0.125775	-0.137016	-0.198921	-0.228094
P(r-rand >= r-data)	0.001	0.001	0.001	0.001	0.001	0.001	0.001	0.001	0.001	0.001	0.038	0.862	1	1	1	1	1	1	1	1	1	1	1	1	1	1	1	1	1	1	1	1	0.987	0.921	0.795	0.783	0.666	0.441	0.402	0.558
P(r-rand <= r-data)	1	1	1	1	1	1	1	1	1	1	0.963	0.139	0.001	0.001	0.001	0.001	0.001	0.001	0.001	0.001	0.001	0.001	0.001	0.001	0.001	0.001	0.001	0.001	0.001	0.001	0.001	0.001	0.014	0.08	0.206	0.218	0.335	0.56	0.599	0.443
Correction	0.00862069	0.00862069	0.00862069	0.00862069	0.00862069	0.00862069	0.00862069	0.00862069	0.00862069	0.00862069	0.00862069	0.00862069	0.00862069	0.00862069	0.00862069	0.00862069	0.00862069	0.00862069	0.00862069	0.00862069	0.00862069	0.00862069	0.00862069	0.00862069	0.00862069	0.00862069	0.00862069	0.00862069	0.00862069	0.00862069	0.00862069	0.00862069	0.00862069	0.00862069	0.00862069	0.00862069	0.00862069	0.00862069	0.00862069	0.00862069
r uc	0.797661	0.768681	0.713962	0.673922	0.682756	0.618603	0.447555	0.294438	0.187522	0.0802452	0.0289307	-0.0304609	-0.0756345	-0.128287	-0.177522	-0.193887	-0.209951	-0.221293	-0.21294	-0.229714	-0.202872	-0.213317	-0.183182	-0.190335	-0.183252	-0.153552	-0.132257	-0.163782	-0.151994	-0.137081	-0.1503	-0.159944	-0.133268	-0.0993576	-0.0583603	-0.064014	-0.0386461	0.000715835	0.0136664	-0.0405764
U uc	0.096267	0.0618254	0.0493838	0.0417045	0.0398069	0.0416811	0.0402724	0.0394776	0.0412891	0.0457396	0.0330656	0.0360162	0.0343192	0.0335406	0.0324194	0.0318962	0.0379651	0.0391598	0.0383857	0.0383602	0.0473163	0.0522851	0.0496665	0.0496953	0.0527727	0.0568744	0.0547964	0.0583931	0.0644012	0.0740685	0.0872272	0.0804222	0.101036	0.117241	0.124553	0.123895	0.121413	0.160117	0.242153	0.284954
L uc	-0.0913668	-0.0671064	-0.0619144	-0.0547904	-0.0536462	-0.0599922	-0.0572518	-0.0586682	-0.0545922	-0.0567115	-0.0505892	-0.049569	-0.0493163	-0.048076	-0.0513717	-0.0484632	-0.0557865	-0.0570229	-0.0533827	-0.0581071	-0.0642427	-0.0641625	-0.0653564	-0.0680793	-0.0673745	-0.0683724	-0.0676352	-0.072843	-0.0819915	-0.0837625	-0.0869591	-0.0873551	-0.122973	-0.127471	-0.126486	-0.138115	-0.134396	-0.145637	-0.207542	-0.236715
Mean Bootstrap r	0.806238	0.778131	0.722828	0.682636	0.692255	0.628127	0.456867	0.303774	0.196813	0.0907211	0.0385056	-0.0218457	-0.0677437	-0.118368	-0.168521	-0.185504	-0.199811	-0.212618	-0.20428	-0.221036	-0.195008	-0.204968	-0.175	-0.181853	-0.175015	-0.144689	-0.123752	-0.155317	-0.143593	-0.128863	-0.142109	-0.154453	-0.124638	-0.0899883	-0.0502786	-0.0502284	-0.0297264	0.00930437	0.0262226	-0.029935
Ur error	0.0391168	0.0385202	0.0395378	0.0381321	0.0307433	0.0449014	0.0544886	0.0501649	0.0564435	0.0488828	0.0505948	0.0395955	0.0339681	0.0344573	0.0302213	0.0277098	0.0286867	0.0323192	0.0240787	0.0257436	0.0278954	0.0259213	0.0230718	0.0189813	0.0200097	0.0239247	0.020901	0.0204289	0.0214332	0.02507	0.0275278	0.0232587	0.0400119	0.0457363	0.0382413	0.054804	0.0362666	0.0288811	0.0438363	0.0739143
Lr error	0.0402514	0.036168	0.0469553	0.0390132	0.032826	0.0383291	0.0539735	0.0475383	0.0524486	0.0486055	0.0455673	0.0411532	0.0321989	0.0315395	0.0303166	0.0271582	0.0248125	0.0325089	0.0239198	0.0280722	0.0280922	0.0261012	0.0243149	0.0179577	0.0205171	0.0216462	0.0265096	0.0222637	0.023166	0.0236786	0.0263902	0.0345185	0.0435948	0.0608938	0.0426514	0.0580366	0.0360182	0.0333035	0.0425682	0.0562554
Ur	0.845398	0.815822	0.76212	0.720675	0.72212	0.672125	0.510665	0.353223	0.252586	0.137749	0.0881463	0.0177553	-0.0330457	-0.0852093	-0.13868	-0.157557	-0.172644	-0.180353	-0.180241	-0.19535	-0.166356	-0.178775	-0.15149	-0.162733	-0.154622	-0.121007	-0.102735	-0.134733	-0.12194	-0.10339	-0.114151	-0.128065	-0.0846352	-0.0450006	-0.0114983	-0.000589251	0.00624116	0.0382176	0.0661234	0.0419586
Lr	0.76603	0.741134	0.675627	0.643529	0.658551	0.588895	0.402203	0.25552	0.143694	0.0402604	-0.00801584	-0.0629934	-0.0992127	-0.151206	-0.199218	-0.212424	-0.226143	-0.245181	-0.22824	-0.249166	-0.222344	-0.230797	-0.198877	-0.199672	-0.195148	-0.166578	-0.150146	-0.177425	-0.16654	-0.152139	-0.168069	-0.185842	-0.168242	-0.151631	-0.092391	-0.11343	-0.0660436	-0.023967	-0.0202811	-0.0882111

## Sheet: Supp. Data 4
n	62	143	171	226	242	208	230	236	237	235	293	309	327	328	289	325	280	262	259	231	206	159	167	175	148	153	160	125	108	105	78	80	44	36	36	32	33	27	12	9
Distance Class (End Point)	500	1000	1500	2000	2500	3000	3500	4000	4500	5000	5500	6000	6500	7000	7500	8000	8500	9000	9500	10000	10500	11000	11500	12000	12500	13000	13500	14000	14500	15000	15500	16000	16500	17000	17500	18000	18500	19000	19500	20000
r	0.293056	0.27086	0.219255	0.164542	0.170723	0.11819	0.0621091	0.0623114	0.0291083	-0.000413668	0.0251993	-0.0288728	-0.0591289	-0.0751044	-0.0543829	-0.0594037	-0.0901027	-0.0366883	-0.0333822	-0.0571182	-0.0932797	-0.0953874	-0.0910081	-0.0534022	-0.062136	0.0250811	0.0166133	-0.0388314	-0.0143251	-0.0117852	0.0244397	0.0168199	0.00882795	-0.0728837	-0.0940084	-0.102058	0.0454967	0.0291761	0.0319562	-0.171166
U	0.0943609	0.0627566	0.0518394	0.0498634	0.0486231	0.0488912	0.0450583	0.0437919	0.0467015	0.0478568	0.0399959	0.0400746	0.0372739	0.0395568	0.0387514	0.0362059	0.0426042	0.0413001	0.0395244	0.0470505	0.0522268	0.0607144	0.0559727	0.0577411	0.0601241	0.0557085	0.0518667	0.0634423	0.0666704	0.0722788	0.0784107	0.0882356	0.113504	0.115897	0.122748	0.126271	0.132711	0.139554	0.199642	0.267169
L	-0.090115	-0.0595827	-0.0500621	-0.0475213	-0.0457841	-0.04509	-0.0415389	-0.0439892	-0.0455127	-0.0442686	-0.0387697	-0.0396693	-0.0386928	-0.0388229	-0.0406204	-0.0395497	-0.0422486	-0.0422492	-0.0417022	-0.0471329	-0.0481822	-0.0507784	-0.0520431	-0.0499904	-0.0566317	-0.0551332	-0.0508416	-0.0595627	-0.0668393	-0.0657238	-0.0762633	-0.0827051	-0.105381	-0.121729	-0.112548	-0.124442	-0.116063	-0.132332	-0.212783	-0.22592
P(r-rand >= r-data)	0.001	0.001	0.001	0.001	0.001	0.001	0.005	0.005	0.098	0.546	0.11	0.925	0.999	1	0.995	0.999	1	0.954	0.928	0.994	1	1	1	0.983	0.985	0.177	0.285	0.899	0.641	0.63	0.272	0.325	0.424	0.891	0.945	0.951	0.226	0.315	0.344	0.932
P(r-rand <= r-data)	1	1	1	1	1	1	0.996	0.996	0.903	0.455	0.891	0.076	0.002	0.001	0.006	0.002	0.001	0.047	0.073	0.007	0.001	0.001	0.001	0.018	0.016	0.824	0.716	0.102	0.36	0.371	0.729	0.676	0.577	0.11	0.056	0.05	0.775	0.686	0.657	0.069
Correction	0.00862069	0.00862069	0.00862069	0.00862069	0.00862069	0.00862069	0.00862069	0.00862069	0.00862069	0.00862069	0.00862069	0.00862069	0.00862069	0.00862069	0.00862069	0.00862069	0.00862069	0.00862069	0.00862069	0.00862069	0.00862069	0.00862069	0.00862069	0.00862069	0.00862069	0.00862069	0.00862069	0.00862069	0.00862069	0.00862069	0.00862069	0.00862069	0.00862069	0.00862069	0.00862069	0.00862069	0.00862069	0.00862069	0.00862069	0.00862069
r uc	0.284436	0.262239	0.210634	0.155921	0.162102	0.109569	0.0534884	0.0536907	0.0204877	-0.00903436	0.0165786	-0.0374935	-0.0677496	-0.0837251	-0.0630036	-0.0680244	-0.0987234	-0.045309	-0.0420029	-0.0657389	-0.1019	-0.104008	-0.0996288	-0.0620229	-0.0707567	0.0164604	0.00799259	-0.0474521	-0.0229458	-0.0204059	0.015819	0.00819916	0.000207263	-0.0815044	-0.102629	-0.110678	0.036876	0.0205554	0.0233355	-0.179786
U uc	0.0857402	0.0541359	0.0432187	0.0412427	0.0400024	0.0402705	0.0364376	0.0351712	0.0380808	0.0392361	0.0313752	0.0314539	0.0286532	0.0309361	0.0301307	0.0275852	0.0339835	0.0326794	0.0309037	0.0384298	0.0436061	0.0520937	0.047352	0.0491205	0.0515034	0.0470878	0.043246	0.0548216	0.0580497	0.0636581	0.06979	0.0796149	0.104884	0.107276	0.114128	0.11765	0.12409	0.130933	0.191021	0.258548
L uc	-0.0987357	-0.0682034	-0.0586828	-0.056142	-0.0544048	-0.0537107	-0.0501596	-0.0526099	-0.0541334	-0.0528892	-0.0473904	-0.04829	-0.0473135	-0.0474436	-0.0492411	-0.0481704	-0.0508693	-0.0508699	-0.0503229	-0.0557536	-0.0568029	-0.0593991	-0.0606638	-0.0586111	-0.0652523	-0.0637539	-0.0594623	-0.0681834	-0.07546	-0.0743445	-0.084884	-0.0913258	-0.114002	-0.13035	-0.121169	-0.133062	-0.124684	-0.140952	-0.221404	-0.234541
Mean Bootstrap r	0.296201	0.271587	0.219875	0.161141	0.1694	0.116193	0.0600363	0.0606815	0.0297419	-0.000106989	0.0249498	-0.0283285	-0.0591105	-0.072979	-0.0534556	-0.0582577	-0.0907331	-0.0355217	-0.0333513	-0.0569307	-0.0920509	-0.0955494	-0.0908999	-0.0539548	-0.0615448	0.024295	0.0186356	-0.0386155	-0.0133406	-0.0101497	0.0252244	0.0188224	0.0108595	-0.0766288	-0.0938917	-0.122933	0.0474099	0.0299134	0.0334658	-0.174848
Ur error	0.125563	0.0702935	0.0661927	0.0517463	0.0494059	0.0510384	0.0520539	0.0496969	0.0502651	0.04907	0.0444671	0.0394082	0.0412114	0.0383071	0.0376885	0.0400253	0.0358061	0.0402446	0.039867	0.0418354	0.0410158	0.0387516	0.0369506	0.0485953	0.0577484	0.0572997	0.0503415	0.0628293	0.0680618	0.0628024	0.0657177	0.108279	0.0964434	0.116359	0.117426	0.15489	0.095347	0.0990408	0.119941	0.147572
Lr error	0.123191	0.0673677	0.0724359	0.0595133	0.0533968	0.0535389	0.0494687	0.0530641	0.0513384	0.0472825	0.0463551	0.0392001	0.0424133	0.0345909	0.0328685	0.0369929	0.0362373	0.0405943	0.0364002	0.0384698	0.0376363	0.0413428	0.0379339	0.0487765	0.0451584	0.0580242	0.0471333	0.0579235	0.068291	0.0577431	0.0638853	0.0877002	0.0863032	0.107032	0.106402	0.138588	0.0943448	0.0933731	0.149704	0.168905
Ur	0.418619	0.341153	0.285448	0.216288	0.220129	0.169228	0.114163	0.112008	0.0793735	0.0486563	0.0696664	0.0105354	-0.0179175	-0.0367973	-0.0166944	-0.0193784	-0.0542966	0.00355633	0.00648473	-0.0152829	-0.0522639	-0.0566358	-0.0540576	-0.00480694	-0.00438758	0.0823808	0.0669548	0.0239979	0.0537368	0.0510173	0.0901574	0.125099	0.105271	0.0434751	0.0234172	0.0528321	0.140844	0.128217	0.151897	-0.0235933
Lr	0.169865	0.203492	0.146819	0.105029	0.117326	0.0646512	0.0126404	0.00924732	-0.0222301	-0.0476962	-0.0211558	-0.068073	-0.101542	-0.109695	-0.0872514	-0.0963966	-0.12634	-0.0772826	-0.0697824	-0.095588	-0.130916	-0.13673	-0.128942	-0.102179	-0.107294	-0.0329432	-0.03052	-0.0967549	-0.0826161	-0.0695283	-0.0394456	-0.0708804	-0.0774753	-0.179916	-0.20041	-0.240646	-0.0488481	-0.0641969	-0.117748	-0.34007

## Sheet: Supp. Data 5
Population	Glottocode	N Individuals	Citation
Atayal	atay1247	10	Lazaridis I, Patterson N, Mittnik A, Renaud G, Mallick S, Kirsanow K, Sudmant PH, Schraiber JG, Castellano S, Lipson M, et al. 2014. Ancient human genomes suggest three ancestral populations for present-day Europeans. Nature [Internet] 513:409–413. Available from: http://www.nature.com/doifinder/10.1038/nature13673
Afar_WGA	afar1241	5	Lazaridis I, Patterson N, Mittnik A, Renaud G, Mallick S, Kirsanow K, Sudmant PH, Schraiber JG, Castellano S, Lipson M, et al. 2014. Ancient human genomes suggest three ancestral populations for present-day Europeans. Nature [Internet] 513:409–413. Available from: http://www.nature.com/doifinder/10.1038/nature13673
Albanian	tosk1239	6	Lazaridis I, Patterson N, Mittnik A, Renaud G, Mallick S, Kirsanow K, Sudmant PH, Schraiber JG, Castellano S, Lipson M, et al. 2014. Ancient human genomes suggest three ancestral populations for present-day Europeans. Nature [Internet] 513:409–413. Available from: http://www.nature.com/doifinder/10.1038/nature13673
Algerian	alge1239	5	Lazaridis I, Patterson N, Mittnik A, Renaud G, Mallick S, Kirsanow K, Sudmant PH, Schraiber JG, Castellano S, Lipson M, et al. 2014. Ancient human genomes suggest three ancestral populations for present-day Europeans. Nature [Internet] 513:409–413. Available from: http://www.nature.com/doifinder/10.1038/nature13673
Algonquin	algo1256	9	Lazaridis I, Patterson N, Mittnik A, Renaud G, Mallick S, Kirsanow K, Sudmant PH, Schraiber JG, Castellano S, Lipson M, et al. 2014. Ancient human genomes suggest three ancestral populations for present-day Europeans. Nature [Internet] 513:409–413. Available from: http://www.nature.com/doifinder/10.1038/nature13673
Ami	amis1246	10	Lazaridis I, Patterson N, Mittnik A, Renaud G, Mallick S, Kirsanow K, Sudmant PH, Schraiber JG, Castellano S, Lipson M, et al. 2014. Ancient human genomes suggest three ancestral populations for present-day Europeans. Nature [Internet] 513:409–413. Available from: http://www.nature.com/doifinder/10.1038/nature13673
Armenian	clas1256	11	Lazaridis I, Patterson N, Mittnik A, Renaud G, Mallick S, Kirsanow K, Sudmant PH, Schraiber JG, Castellano S, Lipson M, et al. 2014. Ancient human genomes suggest three ancestral populations for present-day Europeans. Nature [Internet] 513:409–413. Available from: http://www.nature.com/doifinder/10.1038/nature13673
Ashkenazi_Jew	yidd1255	8	Lazaridis I, Patterson N, Mittnik A, Renaud G, Mallick S, Kirsanow K, Sudmant PH, Schraiber JG, Castellano S, Lipson M, et al. 2014. Ancient human genomes suggest three ancestral populations for present-day Europeans. Nature [Internet] 513:409–413. Available from: http://www.nature.com/doifinder/10.1038/nature13673
Aymara	sout2996	5	Lazaridis I, Patterson N, Mittnik A, Renaud G, Mallick S, Kirsanow K, Sudmant PH, Schraiber JG, Castellano S, Lipson M, et al. 2014. Ancient human genomes suggest three ancestral populations for present-day Europeans. Nature [Internet] 513:409–413. Available from: http://www.nature.com/doifinder/10.1038/nature13673
Baining_Marabu	qaqe1238	10	Skoglund P, Posth C, Sirak K, Spriggs M, Valentin F, Bedford S, Clark GR, Reepmeyer C, Petchey F, Fernandes D, et al. 2016. Genomic insights into the peopling of the Southwest Pacific. Nature [Internet] 538:510–513. Available from: http://www.nature.com/doifinder/10.1038/nature19844
Belarusian	bela1254	10	Lazaridis I, Patterson N, Mittnik A, Renaud G, Mallick S, Kirsanow K, Sudmant PH, Schraiber JG, Castellano S, Lipson M, et al. 2014. Ancient human genomes suggest three ancestral populations for present-day Europeans. Nature [Internet] 513:409–413. Available from: http://www.nature.com/doifinder/10.1038/nature13673
Bengali	beng1280	7	Skoglund P, Posth C, Sirak K, Spriggs M, Valentin F, Bedford S, Clark GR, Reepmeyer C, Petchey F, Fernandes D, et al. 2016. Genomic insights into the peopling of the Southwest Pacific. Nature [Internet] 538:510–513. Available from: http://www.nature.com/doifinder/10.1038/nature19844
Bulgarian	bulg1262	10	Skoglund P, Posth C, Sirak K, Spriggs M, Valentin F, Bedford S, Clark GR, Reepmeyer C, Petchey F, Fernandes D, et al. 2016. Genomic insights into the peopling of the Southwest Pacific. Nature [Internet] 538:510–513. Available from: http://www.nature.com/doifinder/10.1038/nature19844
Burbur_WGA	riff1234	5	Skoglund P, Posth C, Sirak K, Spriggs M, Valentin F, Bedford S, Clark GR, Reepmeyer C, Petchey F, Fernandes D, et al. 2016. Genomic insights into the peopling of the Southwest Pacific. Nature [Internet] 538:510–513. Available from: http://www.nature.com/doifinder/10.1038/nature19844
Burmese	nucl1310	10	Skoglund P, Posth C, Sirak K, Spriggs M, Valentin F, Bedford S, Clark GR, Reepmeyer C, Petchey F, Fernandes D, et al. 2016. Genomic insights into the peopling of the Southwest Pacific. Nature [Internet] 538:510–513. Available from: http://www.nature.com/doifinder/10.1038/nature19844
Cambodian	cent1989	10	Patterson N, Moorjani P, Luo Y, Mallick S, Rohland N, Zhan Y, Genschoreck T, Webster T, Reich D. 2012. Ancient admixture in human history. Genetics 192:1065–1093.
Cameroon_Mbo	bulu1251	20	Lipson M, Ribot I, Mallick S, Rohland N, Olalde I, Adamski N, Broomandkhoshbacht N, Lawson AM, López S, Oppenheimer J, et al. 2020. Ancient West African foragers in the context of African population history. Nature [Internet] 577:665–670. Available from: http://www.nature.com/articles/s41586-020-1929-1
Chechen	chec1245	9	Lazaridis I, Patterson N, Mittnik A, Renaud G, Mallick S, Kirsanow K, Sudmant PH, Schraiber JG, Castellano S, Lipson M, et al. 2014. Ancient human genomes suggest three ancestral populations for present-day Europeans. Nature [Internet] 513:409–413. Available from: http://www.nature.com/doifinder/10.1038/nature13673
Chipewyan	slav1253	26	Lazaridis I, Patterson N, Mittnik A, Renaud G, Mallick S, Kirsanow K, Sudmant PH, Schraiber JG, Castellano S, Lipson M, et al. 2014. Ancient human genomes suggest three ancestral populations for present-day Europeans. Nature [Internet] 513:409–413. Available from: http://www.nature.com/doifinder/10.1038/nature13673
Chukchi	chuk1273	15	Lazaridis I, Patterson N, Mittnik A, Renaud G, Mallick S, Kirsanow K, Sudmant PH, Schraiber JG, Castellano S, Lipson M, et al. 2014. Ancient human genomes suggest three ancestral populations for present-day Europeans. Nature [Internet] 513:409–413. Available from: http://www.nature.com/doifinder/10.1038/nature13673
Chuvash	chuv1255	10	Lazaridis I, Patterson N, Mittnik A, Renaud G, Mallick S, Kirsanow K, Sudmant PH, Schraiber JG, Castellano S, Lipson M, et al. 2014. Ancient human genomes suggest three ancestral populations for present-day Europeans. Nature [Internet] 513:409–413. Available from: http://www.nature.com/doifinder/10.1038/nature13673
Cree	wood1236	12	Lazaridis I, Patterson N, Mittnik A, Renaud G, Mallick S, Kirsanow K, Sudmant PH, Schraiber JG, Castellano S, Lipson M, et al. 2014. Ancient human genomes suggest three ancestral populations for present-day Europeans. Nature [Internet] 513:409–413. Available from: http://www.nature.com/doifinder/10.1038/nature13673
Croatian	croa1245	10	Lazaridis I, Patterson N, Mittnik A, Renaud G, Mallick S, Kirsanow K, Sudmant PH, Schraiber JG, Castellano S, Lipson M, et al. 2014. Ancient human genomes suggest three ancestral populations for present-day Europeans. Nature [Internet] 513:409–413. Available from: http://www.nature.com/doifinder/10.1038/nature13673
Cusco2	quec1389	7	Barbieri C, Barquera R, Arias L, Sandoval JR, Acosta O, Zurita C, Aguilar-Campos A, Tito-Álvarez AM, Serrano-Osuna R, Gray RD, et al. 2019. The current genomic landscape of western South America: Andes, Amazonia and Pacific Coast. Mol. Biol. Evol. 36:2698–2713
Czech	czec1258	10	Lazaridis I, Patterson N, Mittnik A, Renaud G, Mallick S, Kirsanow K, Sudmant PH, Schraiber JG, Castellano S, Lipson M, et al. 2014. Ancient human genomes suggest three ancestral populations for present-day Europeans. Nature [Internet] 513:409–413. Available from: http://www.nature.com/doifinder/10.1038/nature13673
Dai	luuu1242	10	Patterson N, Moorjani P, Luo Y, Mallick S, Rohland N, Zhan Y, Genschoreck T, Webster T, Reich D. 2012. Ancient admixture in human history. Genetics 192:1065–1093.
Dinka	nort2816	10	Lazaridis I, Patterson N, Mittnik A, Renaud G, Mallick S, Kirsanow K, Sudmant PH, Schraiber JG, Castellano S, Lipson M, et al. 2014. Ancient human genomes suggest three ancestral populations for present-day Europeans. Nature [Internet] 513:409–413. Available from: http://www.nature.com/doifinder/10.1038/nature13673
Dong_Guizhou	sout2741	11	Wang CC, Yeh HY, Popov AN, Zhang HQ, Matsumura H, Sirak K, Cheronet O, Kovalev A, Rohland N, Kim AM, et al. 2021. Genomic insights into the formation of human populations in East Asia. Nat. 2021 5917850 [Internet] 591:413–419. Available from: https://www.nature.com/articles/s41586-021-03336-2
Egyptian1	egyp1253	11	Lazaridis I, Patterson N, Mittnik A, Renaud G, Mallick S, Kirsanow K, Sudmant PH, Schraiber JG, Castellano S, Lipson M, et al. 2014. Ancient human genomes suggest three ancestral populations for present-day Europeans. Nature [Internet] 513:409–413. Available from: http://www.nature.com/doifinder/10.1038/nature13673
Estonian	esto1258	10	Lazaridis I, Patterson N, Mittnik A, Renaud G, Mallick S, Kirsanow K, Sudmant PH, Schraiber JG, Castellano S, Lipson M, et al. 2014. Ancient human genomes suggest three ancestral populations for present-day Europeans. Nature [Internet] 513:409–413. Available from: http://www.nature.com/doifinder/10.1038/nature13673
Evenk_Transbaikal	even1259	11	Jeong C, Balanovsky O, Lukianova E, Kahbatkyzy N, Flegontov P, Zaporozhchenko V, Immel A, Wang CC, Ixan O, Khussainova E, et al. 2019. The genetic history of admixture across inner Eurasia. Nat. Ecol. Evol. [Internet] 3:966–976. Available from: https://www.nature.com/articles/s41559-019-0878-2
Ezid	nort2641	7	Jeong C, Balanovsky O, Lukianova E, Kahbatkyzy N, Flegontov P, Zaporozhchenko V, Immel A, Wang CC, Ixan O, Khussainova E, et al. 2019. The genetic history of admixture across inner Eurasia. Nat. Ecol. Evol. [Internet] 3:966–976. Available from: https://www.nature.com/articles/s41559-019-0878-2
Finnish	finn1318	8	Lazaridis I, Patterson N, Mittnik A, Renaud G, Mallick S, Kirsanow K, Sudmant PH, Schraiber JG, Castellano S, Lipson M, et al. 2014. Ancient human genomes suggest three ancestral populations for present-day Europeans. Nature [Internet] 513:409–413. Available from: http://www.nature.com/doifinder/10.1038/nature13673
French_Northwest	stan1290	10	Lazaridis I, Patterson N, Mittnik A, Renaud G, Mallick S, Kirsanow K, Sudmant PH, Schraiber JG, Castellano S, Lipson M, et al. 2014. Ancient human genomes suggest three ancestral populations for present-day Europeans. Nature [Internet] 513:409–413. Available from: http://www.nature.com/doifinder/10.1038/nature13674
Georgian_Imeretins	nucl1302	6	Jeong C, Balanovsky O, Lukianova E, Kahbatkyzy N, Flegontov P, Zaporozhchenko V, Immel A, Wang CC, Ixan O, Khussainova E, et al. 2019. The genetic history of admixture across inner Eurasia. Nat. Ecol. Evol. [Internet] 3:966–976. Available from: https://www.nature.com/articles/s41559-019-0878-2
Greek_Athens	mode1248	8	Lazaridis I, Patterson N, Mittnik A, Renaud G, Mallick S, Kirsanow K, Sudmant PH, Schraiber JG, Castellano S, Lipson M, et al. 2014. Ancient human genomes suggest three ancestral populations for present-day Europeans. Nature [Internet] 513:409–413. Available from: http://www.nature.com/doifinder/10.1038/nature13675
Gurung	guru1261	5	Wang CC, Yeh HY, Popov AN, Zhang HQ, Matsumura H, Sirak K, Cheronet O, Kovalev A, Rohland N, Kim AM, et al. 2021. Genomic insights into the formation of human populations in East Asia. Nat. 2021 5917850 [Internet] 591:413–419. Available from: https://www.nature.com/articles/s41586-021-03336-2
Hadza	hadz1240	20	Lazaridis I, Patterson N, Mittnik A, Renaud G, Mallick S, Kirsanow K, Sudmant PH, Schraiber JG, Castellano S, Lipson M, et al. 2014. Ancient human genomes suggest three ancestral populations for present-day Europeans. Nature [Internet] 513:409–413. Available from: http://www.nature.com/doifinder/10.1038/nature13676
Han_Guangdong	yuec1235	7	Wang CC, Yeh HY, Popov AN, Zhang HQ, Matsumura H, Sirak K, Cheronet O, Kovalev A, Rohland N, Kim AM, et al. 2021. Genomic insights into the formation of human populations in East Asia. Nat. 2021 5917850 [Internet] 591:413–419. Available from: https://www.nature.com/articles/s41586-021-03336-2
Han_HGDP	mand1415	33	Patterson N, Moorjani P, Luo Y, Mallick S, Rohland N, Zhan Y, Genschoreck T, Webster T, Reich D. 2012. Ancient admixture in human history. Genetics 192:1065–1093.
Han_Hubei	mand1415	5	Wang CC, Yeh HY, Popov AN, Zhang HQ, Matsumura H, Sirak K, Cheronet O, Kovalev A, Rohland N, Kim AM, et al. 2021. Genomic insights into the formation of human populations in East Asia. Nat. 2021 5917850 [Internet] 591:413–419. Available from: https://www.nature.com/articles/s41586-021-03336-2
Han_Jiangsu	mand1415	7	Wang CC, Yeh HY, Popov AN, Zhang HQ, Matsumura H, Sirak K, Cheronet O, Kovalev A, Rohland N, Kim AM, et al. 2021. Genomic insights into the formation of human populations in East Asia. Nat. 2021 5917850 [Internet] 591:413–419. Available from: https://www.nature.com/articles/s41586-021-03336-2
Han_Shanxi	mand1415	8	Wang CC, Yeh HY, Popov AN, Zhang HQ, Matsumura H, Sirak K, Cheronet O, Kovalev A, Rohland N, Kim AM, et al. 2021. Genomic insights into the formation of human populations in East Asia. Nat. 2021 5917850 [Internet] 591:413–419. Available from: https://www.nature.com/articles/s41586-021-03336-2
Han_Sichuan	chen1267	7	Wang CC, Yeh HY, Popov AN, Zhang HQ, Matsumura H, Sirak K, Cheronet O, Kovalev A, Rohland N, Kim AM, et al. 2021. Genomic insights into the formation of human populations in East Asia. Nat. 2021 5917850 [Internet] 591:413–419. Available from: https://www.nature.com/articles/s41586-021-03336-2
Han_Zhejiang	wuch1236	5	Wang CC, Yeh HY, Popov AN, Zhang HQ, Matsumura H, Sirak K, Cheronet O, Kovalev A, Rohland N, Kim AM, et al. 2021. Genomic insights into the formation of human populations in East Asia. Nat. 2021 5917850 [Internet] 591:413–419. Available from: https://www.nature.com/articles/s41586-021-03336-2
Hazara	dari1249	22	Patterson N, Moorjani P, Luo Y, Mallick S, Rohland N, Zhan Y, Genschoreck T, Webster T, Reich D. 2012. Ancient admixture in human history. Genetics 192:1065–1093.
Hungarian1	hung1274	10	Lazaridis I, Patterson N, Mittnik A, Renaud G, Mallick S, Kirsanow K, Sudmant PH, Schraiber JG, Castellano S, Lipson M, et al. 2014. Ancient human genomes suggest three ancestral populations for present-day Europeans. Nature [Internet] 513:409–413. Available from: http://www.nature.com/doifinder/10.1038/nature13677
Ingushian	ingu1240	10	Jeong C, Balanovsky O, Lukianova E, Kahbatkyzy N, Flegontov P, Zaporozhchenko V, Immel A, Wang CC, Ixan O, Khussainova E, et al. 2019. The genetic history of admixture across inner Eurasia. Nat. Ecol. Evol. [Internet] 3:966–976. Available from: https://www.nature.com/articles/s41559-019-0878-2
Irish_Cork_Kerry	iris1253	6	Lazaridis I, Nadel D, Rollefson G, Merrett DC, Rohland N, Mallick S, Fernandes D, Novak M, Gamarra B, Sirak K, et al. 2016. Genomic insights into the origin of farming in the ancient Near East. Nature 536:419–424.
Jew_Ethiopian	amha1245	7	Lazaridis I, Patterson N, Mittnik A, Renaud G, Mallick S, Kirsanow K, Sudmant PH, Schraiber JG, Castellano S, Lipson M, et al. 2014. Ancient human genomes suggest three ancestral populations for present-day Europeans. Nature [Internet] 513:409–413. Available from: http://www.nature.com/doifinder/10.1038/nature13678
Jew_Moroccan	moro1292	7	Lazaridis I, Patterson N, Mittnik A, Renaud G, Mallick S, Kirsanow K, Sudmant PH, Schraiber JG, Castellano S, Lipson M, et al. 2014. Ancient human genomes suggest three ancestral populations for present-day Europeans. Nature [Internet] 513:409–413. Available from: http://www.nature.com/doifinder/10.1038/nature13679
Jew_Tunisian	liby1240	7	Lazaridis I, Patterson N, Mittnik A, Renaud G, Mallick S, Kirsanow K, Sudmant PH, Schraiber JG, Castellano S, Lipson M, et al. 2014. Ancient human genomes suggest three ancestral populations for present-day Europeans. Nature [Internet] 513:409–413. Available from: http://www.nature.com/doifinder/10.1038/nature13680
Jew_Turkish	ladi1251	9	Lazaridis I, Patterson N, Mittnik A, Renaud G, Mallick S, Kirsanow K, Sudmant PH, Schraiber JG, Castellano S, Lipson M, et al. 2014. Ancient human genomes suggest three ancestral populations for present-day Europeans. Nature [Internet] 513:409–413. Available from: http://www.nature.com/doifinder/10.1038/nature13681
Jew_Yemenite	sana1295	8	Lazaridis I, Patterson N, Mittnik A, Renaud G, Mallick S, Kirsanow K, Sudmant PH, Schraiber JG, Castellano S, Lipson M, et al. 2014. Ancient human genomes suggest three ancestral populations for present-day Europeans. Nature [Internet] 513:409–413. Available from: http://www.nature.com/doifinder/10.1038/nature13682
Ju_hoan_North	juho1239	16	Pickrell JK, Patterson N, Barbieri C, Berthold F, Gerlach L, Güldemann T, Kure B, Mpoloka SW, Nakagawa H, Naumann C, et al. 2012. The genetic prehistory of southern Africa. Nat. Commun. 3:1143.
Ju_hoan_South	juho1239	9	Pickrell JK, Patterson N, Barbieri C, Berthold F, Gerlach L, Güldemann T, Kure B, Mpoloka SW, Nakagawa H, Naumann C, et al. 2012. The genetic prehistory of southern Africa. Nat. Commun. 3:1143.
Kalash	kala1372	19	Patterson N, Moorjani P, Luo Y, Mallick S, Rohland N, Zhan Y, Genschoreck T, Webster T, Reich D. 2012. Ancient admixture in human history. Genetics 192:1065–1093.
Kankanaey	kank1243	10	Skoglund P, Posth C, Sirak K, Spriggs M, Valentin F, Bedford S, Clark GR, Reepmeyer C, Petchey F, Fernandes D, et al. 2016. Genomic insights into the peopling of the Southwest Pacific. Nature [Internet] 538:510–513. Available from: http://www.nature.com/doifinder/10.1038/nature19844
Kazakhs_Omsk_Kypchak	kaza1248	5	Jeong C, Balanovsky O, Lukianova E, Kahbatkyzy N, Flegontov P, Zaporozhchenko V, Immel A, Wang CC, Ixan O, Khussainova E, et al. 2019. The genetic history of admixture across inner Eurasia. Nat. Ecol. Evol. [Internet] 3:966–976. Available from: https://www.nature.com/articles/s41559-019-0878-2
Khwe	kxoe1243	10	Pickrell JK, Patterson N, Barbieri C, Berthold F, Gerlach L, Güldemann T, Kure B, Mpoloka SW, Nakagawa H, Naumann C, et al. 2012. The genetic prehistory of southern Africa. Nat. Commun. 3:1143.
Kinh	viet1252	8	Lazaridis I, Patterson N, Mittnik A, Renaud G, Mallick S, Kirsanow K, Sudmant PH, Schraiber JG, Castellano S, Lipson M, et al. 2014. Ancient human genomes suggest three ancestral populations for present-day Europeans. Nature [Internet] 513:409–413. Available from: http://www.nature.com/doifinder/10.1038/nature13683
Korean	kore1280	6	Lazaridis I, Patterson N, Mittnik A, Renaud G, Mallick S, Kirsanow K, Sudmant PH, Schraiber JG, Castellano S, Lipson M, et al. 2014. Ancient human genomes suggest three ancestral populations for present-day Europeans. Nature [Internet] 513:409–413. Available from: http://www.nature.com/doifinder/10.1038/nature13684
Koryak	kory1246	9	Lazaridis I, Patterson N, Mittnik A, Renaud G, Mallick S, Kirsanow K, Sudmant PH, Schraiber JG, Castellano S, Lipson M, et al. 2014. Ancient human genomes suggest three ancestral populations for present-day Europeans. Nature [Internet] 513:409–413. Available from: http://www.nature.com/doifinder/10.1038/nature13685
Kyrgyz	kirg1245	10	Lazaridis I, Patterson N, Mittnik A, Renaud G, Mallick S, Kirsanow K, Sudmant PH, Schraiber JG, Castellano S, Lipson M, et al. 2014. Ancient human genomes suggest three ancestral populations for present-day Europeans. Nature [Internet] 513:409–413. Available from: http://www.nature.com/doifinder/10.1038/nature13686
Lahu	lahu1253	27	Patterson N, Moorjani P, Luo Y, Mallick S, Rohland N, Zhan Y, Genschoreck T, Webster T, Reich D. 2012. Ancient admixture in human history. Genetics 192:1065–1093.
Laotian	laoo1244	30	Kutanan W, Liu D, Kampuansai J, Srikummool M, Srithawong S, Shoocongdej R, Sangkhano S, Ruangchai S, Pittayaporn P, Arias L, et al. 2021. Reconstructing the Human Genetic History of Mainland Southeast Asia: Insights from Genome-Wide Data from Thailand and Laos. Mol. Biol. Evol. [Internet] 38:3459–3477. Available from: https://academic.oup.com/mbe/article/38/8/3459/6255759
Lebanese_Muslim	nort3139	11	Lazaridis I, Nadel D, Rollefson G, Merrett DC, Rohland N, Mallick S, Fernandes D, Novak M, Gamarra B, Sirak K, et al. 2016. Genomic insights into the origin of farming in the ancient Near East. Nature 536:419–424.
Lisu	lisu1250	9	Kutanan W, Liu D, Kampuansai J, Srikummool M, Srithawong S, Shoocongdej R, Sangkhano S, Ruangchai S, Pittayaporn P, Arias L, et al. 2021. Reconstructing the Human Genetic History of Mainland Southeast Asia: Insights from Genome-Wide Data from Thailand and Laos. Mol. Biol. Evol. [Internet] 38:3459–3477. Available from: https://academic.oup.com/mbe/article/38/8/3459/6255759
Lithuanian	lith1251	10	Lazaridis I, Patterson N, Mittnik A, Renaud G, Mallick S, Kirsanow K, Sudmant PH, Schraiber JG, Castellano S, Lipson M, et al. 2014. Ancient human genomes suggest three ancestral populations for present-day Europeans. Nature [Internet] 513:409–413. Available from: http://www.nature.com/doifinder/10.1038/nature13687
Luhya	buku1249	8	Lazaridis I, Patterson N, Mittnik A, Renaud G, Mallick S, Kirsanow K, Sudmant PH, Schraiber JG, Castellano S, Lipson M, et al. 2014. Ancient human genomes suggest three ancestral populations for present-day Europeans. Nature [Internet] 513:409–413. Available from: http://www.nature.com/doifinder/10.1038/nature13688
Luo	luok1236	8	Lazaridis I, Patterson N, Mittnik A, Renaud G, Mallick S, Kirsanow K, Sudmant PH, Schraiber JG, Castellano S, Lipson M, et al. 2014. Ancient human genomes suggest three ancestral populations for present-day Europeans. Nature [Internet] 513:409–413. Available from: http://www.nature.com/doifinder/10.1038/nature13689
Malay	mala1479	9	Skoglund P, Posth C, Sirak K, Spriggs M, Valentin F, Bedford S, Clark GR, Reepmeyer C, Petchey F, Fernandes D, et al. 2016. Genomic insights into the peopling of the Southwest Pacific. Nature [Internet] 538:510–513. Available from: http://www.nature.com/doifinder/10.1038/nature19844
Mamusi_Kisiluvi	lote1237	10	Skoglund P, Posth C, Sirak K, Spriggs M, Valentin F, Bedford S, Clark GR, Reepmeyer C, Petchey F, Fernandes D, et al. 2016. Genomic insights into the peopling of the Southwest Pacific. Nature [Internet] 538:510–513. Available from: http://www.nature.com/doifinder/10.1038/nature19844
Mandenka	mand1436	18	Patterson N, Moorjani P, Luo Y, Mallick S, Rohland N, Zhan Y, Genschoreck T, Webster T, Reich D. 2012. Ancient admixture in human history. Genetics 192:1065–1093.
Maonan	maon1241	17	Wang CC, Yeh HY, Popov AN, Zhang HQ, Matsumura H, Sirak K, Cheronet O, Kovalev A, Rohland N, Kim AM, et al. 2021. Genomic insights into the formation of human populations in East Asia. Nat. 2021 5917850 [Internet] 591:413–419. Available from: https://www.nature.com/articles/s41586-021-03336-2
Masai_Kinyawa_MKK	masa1300	10	Lazaridis I, Patterson N, Mittnik A, Renaud G, Mallick S, Kirsanow K, Sudmant PH, Schraiber JG, Castellano S, Lipson M, et al. 2014. Ancient human genomes suggest three ancestral populations for present-day Europeans. Nature [Internet] 513:409–413. Available from: http://www.nature.com/doifinder/10.1038/nature13690
Maya	yuca1254	21	Patterson N, Moorjani P, Luo Y, Mallick S, Rohland N, Zhan Y, Genschoreck T, Webster T, Reich D. 2012. Ancient admixture in human history. Genetics 192:1065–1093.
Mbukushu	luva1239	5	Pickrell JK, Patterson N, Barbieri C, Berthold F, Gerlach L, Güldemann T, Kure B, Mpoloka SW, Nakagawa H, Naumann C, et al. 2012. The genetic prehistory of southern Africa. Nat. Commun. 3:1143.
MbutiPygmy	asoa1238	11	Patterson N, Moorjani P, Luo Y, Mallick S, Rohland N, Zhan Y, Genschoreck T, Webster T, Reich D. 2012. Ancient admixture in human history. Genetics 192:1065–1093.
Mende	mend1266	8	Lazaridis I, Patterson N, Mittnik A, Renaud G, Mallick S, Kirsanow K, Sudmant PH, Schraiber JG, Castellano S, Lipson M, et al. 2014. Ancient human genomes suggest three ancestral populations for present-day Europeans. Nature [Internet] 513:409–413. Available from: http://www.nature.com/doifinder/10.1038/nature13691
Miao	hmon1333	10	Patterson N, Moorjani P, Luo Y, Mallick S, Rohland N, Zhan Y, Genschoreck T, Webster T, Reich D. 2012. Ancient admixture in human history. Genetics 192:1065–1093.
Mixtec	yoso1239	12	Lazaridis I, Patterson N, Mittnik A, Renaud G, Mallick S, Kirsanow K, Sudmant PH, Schraiber JG, Castellano S, Lipson M, et al. 2014. Ancient human genomes suggest three ancestral populations for present-day Europeans. Nature [Internet] 513:409–413. Available from: http://www.nature.com/doifinder/10.1038/nature13692
Mongola	halh1238	10	Lazaridis I, Patterson N, Mittnik A, Renaud G, Mallick S, Kirsanow K, Sudmant PH, Schraiber JG, Castellano S, Lipson M, et al. 2014. Ancient human genomes suggest three ancestral populations for present-day Europeans. Nature [Internet] 513:409–413. Available from: http://www.nature.com/doifinder/10.1038/nature13673
Mulam	mula1253	17	Wang CC, Yeh HY, Popov AN, Zhang HQ, Matsumura H, Sirak K, Cheronet O, Kovalev A, Rohland N, Kim AM, et al. 2021. Genomic insights into the formation of human populations in East Asia. Nat. 2021 5917850 [Internet] 591:413–419. Available from: https://www.nature.com/articles/s41586-021-03336-2
Murut	timu1262	10	Skoglund P, Posth C, Sirak K, Spriggs M, Valentin F, Bedford S, Clark GR, Reepmeyer C, Petchey F, Fernandes D, et al. 2016. Genomic insights into the peopling of the Southwest Pacific. Nature [Internet] 538:510–513. Available from: http://www.nature.com/doifinder/10.1038/nature19844
Nakanai_Bileki	naka1262	9	Skoglund P, Posth C, Sirak K, Spriggs M, Valentin F, Bedford S, Clark GR, Reepmeyer C, Petchey F, Fernandes D, et al. 2016. Genomic insights into the peopling of the Southwest Pacific. Nature [Internet] 538:510–513. Available from: http://www.nature.com/doifinder/10.1038/nature19844
Nasioi	naas1242	10	Lazaridis I, Patterson N, Mittnik A, Renaud G, Mallick S, Kirsanow K, Sudmant PH, Schraiber JG, Castellano S, Lipson M, et al. 2014. Ancient human genomes suggest three ancestral populations for present-day Europeans. Nature [Internet] 513:409–413. Available from: http://www.nature.com/doifinder/10.1038/nature13673
Naxi	naxi1245	8	Lazaridis I, Patterson N, Mittnik A, Renaud G, Mallick S, Kirsanow K, Sudmant PH, Schraiber JG, Castellano S, Lipson M, et al. 2014. Ancient human genomes suggest three ancestral populations for present-day Europeans. Nature [Internet] 513:409–413. Available from: http://www.nature.com/doifinder/10.1038/nature13673
Nivh	gily1242	8	Jeong C, Balanovsky O, Lukianova E, Kahbatkyzy N, Flegontov P, Zaporozhchenko V, Immel A, Wang CC, Ixan O, Khussainova E, et al. 2019. The genetic history of admixture across inner Eurasia. Nat. Ecol. Evol. [Internet] 3:966–976. Available from: https://www.nature.com/articles/s41559-019-0878-2
Nogai_Stavropol	russ1263	10	Jeong C, Balanovsky O, Lukianova E, Kahbatkyzy N, Flegontov P, Zaporozhchenko V, Immel A, Wang CC, Ixan O, Khussainova E, et al. 2019. The genetic history of admixture across inner Eurasia. Nat. Ecol. Evol. [Internet] 3:966–976. Available from: https://www.nature.com/articles/s41559-019-0878-2
Norwegian	norw1258	11	Lazaridis I, Patterson N, Mittnik A, Renaud G, Mallick S, Kirsanow K, Sudmant PH, Schraiber JG, Castellano S, Lipson M, et al. 2014. Ancient human genomes suggest three ancestral populations for present-day Europeans. Nature [Internet] 513:409–413. Available from: http://www.nature.com/doifinder/10.1038/nature13693
Notsi	mand1440	9	Skoglund P, Posth C, Sirak K, Spriggs M, Valentin F, Bedford S, Clark GR, Reepmeyer C, Petchey F, Fernandes D, et al. 2016. Genomic insights into the peopling of the Southwest Pacific. Nature [Internet] 538:510–513. Available from: http://www.nature.com/doifinder/10.1038/nature19844
Ojibwa	east2542	16	Lazaridis I, Patterson N, Mittnik A, Renaud G, Mallick S, Kirsanow K, Sudmant PH, Schraiber JG, Castellano S, Lipson M, et al. 2014. Ancient human genomes suggest three ancestral populations for present-day Europeans. Nature [Internet] 513:409–413. Available from: http://www.nature.com/doifinder/10.1038/nature13694
Onge	jara1245	10	Lazaridis I, Patterson N, Mittnik A, Renaud G, Mallick S, Kirsanow K, Sudmant PH, Schraiber JG, Castellano S, Lipson M, et al. 2014. Ancient human genomes suggest three ancestral populations for present-day Europeans. Nature [Internet] 513:409–413. Available from: http://www.nature.com/doifinder/10.1038/nature13695
Oromo	nucl1736	5	Lazaridis I, Patterson N, Mittnik A, Renaud G, Mallick S, Kirsanow K, Sudmant PH, Schraiber JG, Castellano S, Lipson M, et al. 2014. Ancient human genomes suggest three ancestral populations for present-day Europeans. Nature [Internet] 513:409–413. Available from: http://www.nature.com/doifinder/10.1038/nature13696
Oroqen	oroq1238	9	Patterson N, Moorjani P, Luo Y, Mallick S, Rohland N, Zhan Y, Genschoreck T, Webster T, Reich D. 2012. Ancient admixture in human history. Genetics 192:1065–1093.
Pathan	sout2649	24	Patterson N, Moorjani P, Luo Y, Mallick S, Rohland N, Zhan Y, Genschoreck T, Webster T, Reich D. 2012. Ancient admixture in human history. Genetics 192:1065–1093.
Pima	pima1248	14	Patterson N, Moorjani P, Luo Y, Mallick S, Rohland N, Zhan Y, Genschoreck T, Webster T, Reich D. 2012. Ancient admixture in human history. Genetics 192:1065–1093.
Polish_Lublin	poli1260	8	Lazaridis I, Nadel D, Rollefson G, Merrett DC, Rohland N, Mallick S, Fernandes D, Novak M, Gamarra B, Sirak K, et al. 2016. Genomic insights into the origin of farming in the ancient Near East. Nature 536:419–424.
Punjabi	panj1256	8	Lazaridis I, Patterson N, Mittnik A, Renaud G, Mallick S, Kirsanow K, Sudmant PH, Schraiber JG, Castellano S, Lipson M, et al. 2014. Ancient human genomes suggest three ancestral populations for present-day Europeans. Nature [Internet] 513:409–413. Available from: http://www.nature.com/doifinder/10.1038/nature13697
Romanian	roma1327	10	Lazaridis I, Nadel D, Rollefson G, Merrett DC, Rohland N, Mallick S, Fernandes D, Novak M, Gamarra B, Sirak K, et al. 2016. Genomic insights into the origin of farming in the ancient Near East. Nature 536:419–424.
Russian	russ1263	23	Patterson N, Moorjani P, Luo Y, Mallick S, Rohland N, Zhan Y, Genschoreck T, Webster T, Reich D. 2012. Ancient admixture in human history. Genetics 192:1065–1093.
Russian_Archangelsk_Krasnoborsky	russ1263	6	Jeong C, Balanovsky O, Lukianova E, Kahbatkyzy N, Flegontov P, Zaporozhchenko V, Immel A, Wang CC, Ixan O, Khussainova E, et al. 2019. The genetic history of admixture across inner Eurasia. Nat. Ecol. Evol. [Internet] 3:966–976. Available from: https://www.nature.com/articles/s41559-019-0878-2
Russian_Kaluga	russ1263	5	Jeong C, Balanovsky O, Lukianova E, Kahbatkyzy N, Flegontov P, Zaporozhchenko V, Immel A, Wang CC, Ixan O, Khussainova E, et al. 2019. The genetic history of admixture across inner Eurasia. Nat. Ecol. Evol. [Internet] 3:966–976. Available from: https://www.nature.com/articles/s41559-019-0878-2
Russian_Ryazan_Mihailovsky	russ1263	5	Jeong C, Balanovsky O, Lukianova E, Kahbatkyzy N, Flegontov P, Zaporozhchenko V, Immel A, Wang CC, Ixan O, Khussainova E, et al. 2019. The genetic history of admixture across inner Eurasia. Nat. Ecol. Evol. [Internet] 3:966–976. Available from: https://www.nature.com/articles/s41559-019-0878-2
Russian_Ryazan_Spassk_Ryazansky	russ1263	8	Lazaridis I, Nadel D, Rollefson G, Merrett DC, Rohland N, Mallick S, Fernandes D, Novak M, Gamarra B, Sirak K, et al. 2016. Genomic insights into the origin of farming in the ancient Near East. Nature 536:419–424.
Russian_Smolensk	russ1263	7	Lazaridis I, Nadel D, Rollefson G, Merrett DC, Rohland N, Mallick S, Fernandes D, Novak M, Gamarra B, Sirak K, et al. 2016. Genomic insights into the origin of farming in the ancient Near East. Nature 536:419–424.
Sandawe	sand1273	23	Lazaridis I, Patterson N, Mittnik A, Renaud G, Mallick S, Kirsanow K, Sudmant PH, Schraiber JG, Castellano S, Lipson M, et al. 2014. Ancient human genomes suggest three ancestral populations for present-day Europeans. Nature [Internet] 513:409–413. Available from: http://www.nature.com/doifinder/10.1038/nature13698
Sardinian	camp1261	28	Patterson N, Moorjani P, Luo Y, Mallick S, Rohland N, Zhan Y, Genschoreck T, Webster T, Reich D. 2012. Ancient admixture in human history. Genetics 192:1065–1093.
Savo	savo1255	7	Qin P, Stoneking M. 2015. Denisovan Ancestry in East Eurasian and Native American Populations. Mol. Biol. Evol. [Internet] 32:2665–2674. Available from: https://academic.oup.com/mbe/article-lookup/doi/10.1093/molbev/msv141
Scottish_Fife	scot1243	6	Lazaridis I, Nadel D, Rollefson G, Merrett DC, Rohland N, Mallick S, Fernandes D, Novak M, Gamarra B, Sirak K, et al. 2016. Genomic insights into the origin of farming in the ancient Near East. Nature 536:419–424.
Scottish_Grampian	scot1243	6	Lazaridis I, Nadel D, Rollefson G, Merrett DC, Rohland N, Mallick S, Fernandes D, Novak M, Gamarra B, Sirak K, et al. 2016. Genomic insights into the origin of farming in the ancient Near East. Nature 536:419–424.
Scottish_Highlands	scot1245	6	Lazaridis I, Nadel D, Rollefson G, Merrett DC, Rohland N, Mallick S, Fernandes D, Novak M, Gamarra B, Sirak K, et al. 2016. Genomic insights into the origin of farming in the ancient Near East. Nature 536:419–424.
Shan	shan1277	9	Kutanan W, Liu D, Kampuansai J, Srikummool M, Srithawong S, Shoocongdej R, Sangkhano S, Ruangchai S, Pittayaporn P, Arias L, et al. 2021. Reconstructing the Human Genetic History of Mainland Southeast Asia: Insights from Genome-Wide Data from Thailand and Laos. Mol. Biol. Evol. [Internet] 38:3459–3477. Available from: https://academic.oup.com/mbe/article/38/8/3459/6255759
She	shee1238	9	Patterson N, Moorjani P, Luo Y, Mallick S, Rohland N, Zhan Y, Genschoreck T, Webster T, Reich D. 2012. Ancient admixture in human history. Genetics 192:1065–1093.
Sicilian_East	east2279	5	Lazaridis I, Patterson N, Mittnik A, Renaud G, Mallick S, Kirsanow K, Sudmant PH, Schraiber JG, Castellano S, Lipson M, et al. 2014. Ancient human genomes suggest three ancestral populations for present-day Europeans. Nature [Internet] 513:409–413. Available from: http://www.nature.com/doifinder/10.1038/nature13699
Sicilian_West	west2346	6	Lazaridis I, Patterson N, Mittnik A, Renaud G, Mallick S, Kirsanow K, Sudmant PH, Schraiber JG, Castellano S, Lipson M, et al. 2014. Ancient human genomes suggest three ancestral populations for present-day Europeans. Nature [Internet] 513:409–413. Available from: http://www.nature.com/doifinder/10.1038/nature13700
Somali	soma1255	13	Lazaridis I, Patterson N, Mittnik A, Renaud G, Mallick S, Kirsanow K, Sudmant PH, Schraiber JG, Castellano S, Lipson M, et al. 2014. Ancient human genomes suggest three ancestral populations for present-day Europeans. Nature [Internet] 513:409–413. Available from: http://www.nature.com/doifinder/10.1038/nature13701
Spanish_Aragon	arag1245	6	Lazaridis I, Patterson N, Mittnik A, Renaud G, Mallick S, Kirsanow K, Sudmant PH, Schraiber JG, Castellano S, Lipson M, et al. 2014. Ancient human genomes suggest three ancestral populations for present-day Europeans. Nature [Internet] 513:409–413. Available from: http://www.nature.com/doifinder/10.1038/nature13702
Spanish_Basque	basq1248	9	Lazaridis I, Patterson N, Mittnik A, Renaud G, Mallick S, Kirsanow K, Sudmant PH, Schraiber JG, Castellano S, Lipson M, et al. 2014. Ancient human genomes suggest three ancestral populations for present-day Europeans. Nature [Internet] 513:409–413. Available from: http://www.nature.com/doifinder/10.1038/nature13703
Spanish_CastillaLaMancha	stan1288	5	Lazaridis I, Patterson N, Mittnik A, Renaud G, Mallick S, Kirsanow K, Sudmant PH, Schraiber JG, Castellano S, Lipson M, et al. 2014. Ancient human genomes suggest three ancestral populations for present-day Europeans. Nature [Internet] 513:409–413. Available from: http://www.nature.com/doifinder/10.1038/nature13704
Spanish_Extremadura	stan1288	5	Lazaridis I, Patterson N, Mittnik A, Renaud G, Mallick S, Kirsanow K, Sudmant PH, Schraiber JG, Castellano S, Lipson M, et al. 2014. Ancient human genomes suggest three ancestral populations for present-day Europeans. Nature [Internet] 513:409–413. Available from: http://www.nature.com/doifinder/10.1038/nature13705
Spanish_Galicia	gali1258	5	Lazaridis I, Patterson N, Mittnik A, Renaud G, Mallick S, Kirsanow K, Sudmant PH, Schraiber JG, Castellano S, Lipson M, et al. 2014. Ancient human genomes suggest three ancestral populations for present-day Europeans. Nature [Internet] 513:409–413. Available from: http://www.nature.com/doifinder/10.1038/nature13706
Spanish_Murcia	stan1288	5	Lazaridis I, Patterson N, Mittnik A, Renaud G, Mallick S, Kirsanow K, Sudmant PH, Schraiber JG, Castellano S, Lipson M, et al. 2014. Ancient human genomes suggest three ancestral populations for present-day Europeans. Nature [Internet] 513:409–413. Available from: http://www.nature.com/doifinder/10.1038/nature13707
Spanish_Valencia	stan1289	5	Lazaridis I, Patterson N, Mittnik A, Renaud G, Mallick S, Kirsanow K, Sudmant PH, Schraiber JG, Castellano S, Lipson M, et al. 2014. Ancient human genomes suggest three ancestral populations for present-day Europeans. Nature [Internet] 513:409–413. Available from: http://www.nature.com/doifinder/10.1038/nature13708
Sulka_Watwat	sulk1246	9	Skoglund P, Posth C, Sirak K, Spriggs M, Valentin F, Bedford S, Clark GR, Reepmeyer C, Petchey F, Fernandes D, et al. 2016. Genomic insights into the peopling of the Southwest Pacific. Nature [Internet] 538:510–513. Available from: http://www.nature.com/doifinder/10.1038/nature19844
Syrian	nort3139	8	Lazaridis I, Patterson N, Mittnik A, Renaud G, Mallick S, Kirsanow K, Sudmant PH, Schraiber JG, Castellano S, Lipson M, et al. 2014. Ancient human genomes suggest three ancestral populations for present-day Europeans. Nature [Internet] 513:409–413. Available from: http://www.nature.com/doifinder/10.1038/nature13709
Tajik	taji1245	8	Lazaridis I, Patterson N, Mittnik A, Renaud G, Mallick S, Kirsanow K, Sudmant PH, Schraiber JG, Castellano S, Lipson M, et al. 2014. Ancient human genomes suggest three ancestral populations for present-day Europeans. Nature [Internet] 513:409–413. Available from: http://www.nature.com/doifinder/10.1038/nature13710
Tamang	nucl1729	8	Lipson M, Ribot I, Mallick S, Rohland N, Olalde I, Adamski N, Broomandkhoshbacht N, Lawson AM, López S, Oppenheimer J, et al. 2020. Ancient West African foragers in the context of African population history. Nature [Internet] 577:665–670. Available from: http://www.nature.com/articles/s41586-020-1929-1
Tatar_Kazan	tata1255	13	Lazaridis I, Nadel D, Rollefson G, Merrett DC, Rohland N, Mallick S, Fernandes D, Novak M, Gamarra B, Sirak K, et al. 2016. Genomic insights into the origin of farming in the ancient Near East. Nature 536:419–424.
Thai	thai1261	8	Lazaridis I, Patterson N, Mittnik A, Renaud G, Mallick S, Kirsanow K, Sudmant PH, Schraiber JG, Castellano S, Lipson M, et al. 2014. Ancient human genomes suggest three ancestral populations for present-day Europeans. Nature [Internet] 513:409–413. Available from: http://www.nature.com/doifinder/10.1038/nature13711
Tharu	chit1274	5	Lipson M, Ribot I, Mallick S, Rohland N, Olalde I, Adamski N, Broomandkhoshbacht N, Lawson AM, López S, Oppenheimer J, et al. 2020. Ancient West African foragers in the context of African population history. Nature [Internet] 577:665–670. Available from: http://www.nature.com/articles/s41586-020-1929-1
Tibetan_Shannan	tibe1272	9	Lipson M, Ribot I, Mallick S, Rohland N, Olalde I, Adamski N, Broomandkhoshbacht N, Lawson AM, López S, Oppenheimer J, et al. 2020. Ancient West African foragers in the context of African population history. Nature [Internet] 577:665–670. Available from: http://www.nature.com/articles/s41586-020-1929-1
Tikopia	tiko1237	6	Qin P, Stoneking M. 2015. Denisovan Ancestry in East Eurasian and Native American Populations. Mol. Biol. Evol. [Internet] 32:2665–2674. Available from: https://academic.oup.com/mbe/article-lookup/doi/10.1093/molbev/msv141
Tolai	kuan1248	10	Skoglund P, Posth C, Sirak K, Spriggs M, Valentin F, Bedford S, Clark GR, Reepmeyer C, Petchey F, Fernandes D, et al. 2016. Genomic insights into the peopling of the Southwest Pacific. Nature [Internet] 538:510–513. Available from: http://www.nature.com/doifinder/10.1038/nature19844
Tongan	tong1325	10	Qin P, Stoneking M. 2015. Denisovan Ancestry in East Eurasian and Native American Populations. Mol. Biol. Evol. [Internet] 32:2665–2674. Available from: https://academic.oup.com/mbe/article-lookup/doi/10.1093/molbev/msv141
Tswana	soth1252	5	Pickrell JK, Patterson N, Barbieri C, Berthold F, Gerlach L, Güldemann T, Kure B, Mpoloka SW, Nakagawa H, Naumann C, et al. 2012. The genetic prehistory of southern Africa. Nat. Commun. 3:1143.
Tunisian	tuni1259	8	Lazaridis I, Patterson N, Mittnik A, Renaud G, Mallick S, Kirsanow K, Sudmant PH, Schraiber JG, Castellano S, Lipson M, et al. 2014. Ancient human genomes suggest three ancestral populations for present-day Europeans. Nature [Internet] 513:409–413. Available from: http://www.nature.com/doifinder/10.1038/nature13712
Turkish_Kayseri	nucl1301	10	Lazaridis I, Patterson N, Mittnik A, Renaud G, Mallick S, Kirsanow K, Sudmant PH, Schraiber JG, Castellano S, Lipson M, et al. 2014. Ancient human genomes suggest three ancestral populations for present-day Europeans. Nature [Internet] 513:409–413. Available from: http://www.nature.com/doifinder/10.1038/nature13713
Turkmen	turk1304	7	Lazaridis I, Patterson N, Mittnik A, Renaud G, Mallick S, Kirsanow K, Sudmant PH, Schraiber JG, Castellano S, Lipson M, et al. 2014. Ancient human genomes suggest three ancestral populations for present-day Europeans. Nature [Internet] 513:409–413. Available from: http://www.nature.com/doifinder/10.1038/nature13714
Tuvinian	tuvi1240	10	Lazaridis I, Patterson N, Mittnik A, Renaud G, Mallick S, Kirsanow K, Sudmant PH, Schraiber JG, Castellano S, Lipson M, et al. 2014. Ancient human genomes suggest three ancestral populations for present-day Europeans. Nature [Internet] 513:409–413. Available from: http://www.nature.com/doifinder/10.1038/nature13715
Ukrainian_East	ukra1253	6	Lazaridis I, Patterson N, Mittnik A, Renaud G, Mallick S, Kirsanow K, Sudmant PH, Schraiber JG, Castellano S, Lipson M, et al. 2014. Ancient human genomes suggest three ancestral populations for present-day Europeans. Nature [Internet] 513:409–413. Available from: http://www.nature.com/doifinder/10.1038/nature13716
Uygur	uigh1240	10	Patterson N, Moorjani P, Luo Y, Mallick S, Rohland N, Zhan Y, Genschoreck T, Webster T, Reich D. 2012. Ancient admixture in human history. Genetics 192:1065–1093.
Vanuatu_Tanna	lete1242	9	Lipson M, Skoglund P, Spriggs M, Valentin F, Bedford S, Shing R, Buckley H, Phillip I, Ward GK, Mallick S, et al. 2018. Population Turnover in Remote Oceania Shortly after Initial Settlement. Curr. Biol. 28:1157-1165.e7.
Vella_Lavella	bilu1245	6	Qin P, Stoneking M. 2015. Denisovan Ancestry in East Eurasian and Native American Populations. Mol. Biol. Evol. [Internet] 32:2665–2674. Available from: https://academic.oup.com/mbe/article-lookup/doi/10.1093/molbev/msv141
Xavante	kara1500	9	Skoglund P, Mallick S, Bortolini MC, Chennagiri N, Hünemeier T, Petzl-Erler ML, Salzano FM, Patterson N, Reich D. 2015. Genetic evidence for two founding populations of the Americas. Nature [Internet] 525:104–108. Available from: http://www.nature.com/doifinder/10.1038/nature14895%5Cnhttp://www.ncbi.nlm.nih.gov/pubmed/26196601
Xibo	xibe1242	9	Patterson N, Moorjani P, Luo Y, Mallick S, Rohland N, Zhan Y, Genschoreck T, Webster T, Reich D. 2012. Ancient admixture in human history. Genetics 192:1065–1093.
Yakut	yaku1245	25	Patterson N, Moorjani P, Luo Y, Mallick S, Rohland N, Zhan Y, Genschoreck T, Webster T, Reich D. 2012. Ancient admixture in human history. Genetics 192:1065–1093.
Yaquis	yaqu1251	8	Barbieri C, Barquera R, Arias L, Sandoval JR, Acosta O, Zurita C, Aguilar-Campos A, Tito-Álvarez AM, Serrano-Osuna R, Gray RD, et al. 2019. The current genomic landscape of western South America: Andes, Amazonia and Pacific Coast. Mol. Biol. Evol. 36:2698–2713
Yoruba	yoru1245	75	Patterson N, Moorjani P, Luo Y, Mallick S, Rohland N, Zhan Y, Genschoreck T, Webster T, Reich D. 2012. Ancient admixture in human history. Genetics 192:1065–1093.
Abkhasian	abkh1244	9	Lazaridis I, Patterson N, Mittnik A, Renaud G, Mallick S, Kirsanow K, Sudmant PH, Schraiber JG, Castellano S, Lipson M, et al. 2014. Ancient human genomes suggest three ancestral populations for present-day Europeans. Nature [Internet] 513:409–413. Available from: http://www.nature.com/doifinder/10.1038/nature13673
Bahun	nepa1254	5	Wang CC, Yeh HY, Popov AN, Zhang HQ, Matsumura H, Sirak K, Cheronet O, Kovalev A, Rohland N, Kim AM, et al. 2021. Genomic insights into the formation of human populations in East Asia. Nat. 2021 5917850 [Internet] 591:413–419. Available from: https://www.nature.com/articles/s41586-021-03336-2
Bajo	sama1302	10	Skoglund P, Posth C, Sirak K, Spriggs M, Valentin F, Bedford S, Clark GR, Reepmeyer C, Petchey F, Fernandes D, et al. 2016. Genomic insights into the peopling of the Southwest Pacific. Nature [Internet] 538:510–513. Available from: http://www.nature.com/doifinder/10.1038/nature19844
Bashkir_North_Tabyn_Balysky	bash1264	7	Jeong C, Balanovsky O, Lukianova E, Kahbatkyzy N, Flegontov P, Zaporozhchenko V, Immel A, Wang CC, Ixan O, Khussainova E, et al. 2019. The genetic history of admixture across inner Eurasia. Nat. Ecol. Evol. [Internet] 3:966–976. Available from: https://www.nature.com/articles/s41559-019-0878-2
Blang	blan1242	9	Kutanan W, Liu D, Kampuansai J, Srikummool M, Srithawong S, Shoocongdej R, Sangkhano S, Ruangchai S, Pittayaporn P, Arias L, et al. 2021. Reconstructing the Human Genetic History of Mainland Southeast Asia: Insights from Genome-Wide Data from Thailand and Laos. Mol. Biol. Evol. [Internet] 38:3459–3477. Available from: https://academic.oup.com/mbe/article/38/8/3459/6255759
Burusho	buru1296	24	Patterson N, Moorjani P, Luo Y, Mallick S, Rohland N, Zhan Y, Genschoreck T, Webster T, Reich D. 2012. Ancient admixture in human history. Genetics 192:1065–1093.
Cameroon_Bafut	bafu1246	11	Lipson M, Ribot I, Mallick S, Rohland N, Olalde I, Adamski N, Broomandkhoshbacht N, Lawson AM, López S, Oppenheimer J, et al. 2020. Ancient West African foragers in the context of African population history. Nature [Internet] 577:665–670. Available from: http://www.nature.com/articles/s41586-020-1929-1
Cocama	ticu1245	7	Barbieri C, Barquera R, Arias L, Sandoval JR, Acosta O, Zurita C, Aguilar-Campos A, Tito-Álvarez AM, Serrano-Osuna R, Gray RD, et al. 2019. The current genomic landscape of western South America: Andes, Amazonia and Pacific Coast. Mol. Biol. Evol. 36:2698–2713
German_Lipsian	stan1295	10	Lazaridis I, Nadel D, Rollefson G, Merrett DC, Rohland N, Mallick S, Fernandes D, Novak M, Gamarra B, Sirak K, et al. 2016. Genomic insights into the origin of farming in the ancient Near East. Nature 536:419–424.
Guarani_GN	mbya1239	7	Skoglund P, Mallick S, Bortolini MC, Chennagiri N, Hünemeier T, Petzl-Erler ML, Salzano FM, Patterson N, Reich D. 2015. Genetic evidence for two founding populations of the Americas. Nature [Internet] 525:104–108. Available from: http://www.nature.com/doifinder/10.1038/nature14895%5Cnhttp://www.ncbi.nlm.nih.gov/pubmed/26196601
Himba	here1253	5	Pickrell JK, Patterson N, Barbieri C, Berthold F, Gerlach L, Güldemann T, Kure B, Mpoloka SW, Nakagawa H, Naumann C, et al. 2012. The genetic prehistory of southern Africa. Nat. Commun. 3:1143.
Ket	kett1243	9	Flegontov P, Altını_ık NE, Changmai P, Rohland N, Mallick S, Adamski N, Bolnick DA, Broomandkhoshbacht N, Candilio F, Culleton BJ, et al. 2019. Palaeo-Eskimo genetic ancestry and the peopling of Chukotka and North America. Nature [Internet] 570:236–240. Available from: https://doi.org/10.1038/s41586-019-1251-y
Malawi_Tumbuka	tumb1250	10	Skoglund P, Thompson JC, Prendergast ME, Mittnik A, Sirak K, Hajdinjak M, Salie T, Rohland N, Mallick S, Peltzer A, et al. 2017. Reconstructing prehistoric African population structure. Cell [Internet] 171:59–71. Available from: http://www.ncbi.nlm.nih.gov/pubmed/28938123
Rennell_and_Bellona	renn1242	7	Qin P, Stoneking M. 2015. Denisovan Ancestry in East Eurasian and Native American Populations. Mol. Biol. Evol. [Internet] 32:2665–2674. Available from: https://academic.oup.com/mbe/article-lookup/doi/10.1093/molbev/msv141
Vanuatu_Pentecost_Baie	saaa1241	9	Lipson M, Skoglund P, Spriggs M, Valentin F, Bedford S, Shing R, Buckley H, Phillip I, Ward GK, Mallick S, et al. 2018. Population Turnover in Remote Oceania Shortly after Initial Settlement. Curr. Biol. 28:1157-1165.e7.

## Sheet: Supp. Data 6
			Mantel		Partial RDA
Response	Explanatory	Constraint	Statistic	P value	R2	Adj. R2	Z	P(Z >1)
MusicalDist	GeneticDist	Spatial	0.15	0	0.1	0.086	7.256	1
MusicalDist	GeneticDist	Language	0.1	0.02	0.084	0.066	3.896	1
MusicalDist	Language	Spatial	0.18	0	0.104	0.096	5.117	1
MusicalDist	Language	GeneticDist	0.11	0.01	0.046	0.034	0.794	0.9
MusicalDist	Spatial	GeneticDist	0.02	0.32	0.141	0.128	9.017	1
MusicalDist	Spatial	Language	0.1	0.01	0.183	0.17	8.627	1
ArticulationDist	GeneticDist	Spatial	0.16	0	0.121	0.108	8.396	1
ArticulationDist	GeneticDist	Language	0.14	0	0.043	0.023	-0.573	0.97
ArticulationDist	Language	Spatial	0.16	0	0.12	0.112	5.366	1
ArticulationDist	Language	GeneticDist	0.07	0.04	0.099	0.088	4.702	1
ArticulationDist	Spatial	GeneticDist	0.02	0.31	0.23	0.219	17.149	1
ArticulationDist	Spatial	Language	0.12	0	0.173	0.159	9.207	1
DynamicsDist	GeneticDist	Spatial	0.05	0.16	0.038	0.014	-0.452	0.87
DynamicsDist	GeneticDist	Language	0.03	0.3	0.039	0.013	0.01	0.82
DynamicsDist	Language	Spatial	0.05	0.16	0.017	0	-2.757	0.42
DynamicsDist	Language	GeneticDist	0.02	0.3	0.01	-0.007	-1.771	0.25
DynamicsDist	Spatial	GeneticDist	-0.02	0.66	0.031	0.006	0.086	0.71
DynamicsDist	Spatial	Language	0.01	0.43	0.038	0.013	-1.615	0.81
OrnamentationDist	GeneticDist	Spatial	-0.09	0.98	0.046	0.026	1.561	0.93
OrnamentationDist	GeneticDist	Language	-0.06	0.92	0.076	0.054	1.735	0.96
OrnamentationDist	Language	Spatial	0.02	0.26	0.046	0.034	1.403	0.91
OrnamentationDist	Language	GeneticDist	0.07	0.04	0.099	0.086	6.29	1
OrnamentationDist	Spatial	GeneticDist	0.12	0	0.204	0.188	11.505	1
OrnamentationDist	Spatial	Language	0.06	0.05	0.181	0.163	9.961	1
RhythmDist	GeneticDist	Spatial	0.15	0	0.09	0.072	4.459	1
RhythmDist	GeneticDist	Language	0.12	0.02	0.095	0.076	4.943	1
RhythmDist	Language	Spatial	0.14	0	0.085	0.073	3.791	1
RhythmDist	Language	GeneticDist	0.06	0.09	0.03	0.017	-0.256	0.83
RhythmDist	Spatial	GeneticDist	0	0.49	0.043	0.023	-0.91	0.79
RhythmDist	Spatial	Language	0.09	0.02	0.102	0.084	4.174	1
TensionDist	GeneticDist	Spatial	0	0.44	0.097	0.078	4.983	1
TensionDist	GeneticDist	Language	-0.09	0.98	0.092	0.071	1.73	0.99
TensionDist	Language	Spatial	0.12	0	0.05	0.036	-0.699	0.96
TensionDist	Language	GeneticDist	0.15	0	0.055	0.041	3.235	0.99
TensionDist	Spatial	GeneticDist	0	0.54	0.103	0.083	3.352	1
TensionDist	Spatial	Language	-0.04	0.84	0.094	0.072	4.166	1

## Sheet: Supp. Data 7
			Mantel		Partial RDA
Response	Explanatory	Constraint	Statistic	P value	R2	Adj. R2	Z	P(Z >1)
MusicalDist	GeneticDist	Spatial	0.26	0	0.221	0.191	3.548	1
MusicalDist	GeneticDist	Language	0.28	0	0.168	0.121	-0.873	1
MusicalDist	Language	Spatial	0.18	0.01	0.122	0.095	-1.531	0.91
MusicalDist	Language	GeneticDist	0.01	0.44	0.06	0.026	-1.837	0.49
MusicalDist	Spatial	GeneticDist	0.04	0.25	0.182	0.149	2.584	0.99
MusicalDist	Spatial	Language	0.21	0	0.191	0.147	2.752	0.99
ArticulationDist	GeneticDist	Spatial	0.15	0.02	0.203	0.165	2.99	0.99
ArticulationDist	GeneticDist	Language	0.15	0.02	0.196	0.151	3.411	1
ArticulationDist	Language	Spatial	0.11	0.07	0.184	0.163	3.104	0.99
ArticulationDist	Language	GeneticDist	0.02	0.38	0.156	0.13	1.376	0.97
ArticulationDist	Spatial	GeneticDist	0.03	0.32	0.205	0.167	0.809	0.99
ArticulationDist	Spatial	Language	0.12	0.03	0.227	0.186	1.264	1
DynamicsDist	GeneticDist	Spatial	0.1	0.09	0.119	0.05	-1.28	0.87
DynamicsDist	GeneticDist	Language	0.19	0.01	0.084	0.01	-0.316	0.58
DynamicsDist	Language	Spatial	-0.05	0.72	0.069	0.021	-0.493	0.65
DynamicsDist	Language	GeneticDist	-0.14	0.97	0.017	-0.035	-1.826	0.16
DynamicsDist	Spatial	GeneticDist	-0.01	0.55	0.056	-0.019	-1.412	0.4
DynamicsDist	Spatial	Language	0.08	0.1	0.073	-0.003	-2.069	0.49
OrnamentationDist	GeneticDist	Spatial	-0.18	1	0.159	0.118	2.265	0.98
OrnamentationDist	GeneticDist	Language	-0.04	0.74	0.19	0.134	2.134	0.98
OrnamentationDist	Language	Spatial	-0.07	0.86	0.075	0.041	0.389	0.74
OrnamentationDist	Language	GeneticDist	0	0.46	0.211	0.183	4.775	1
OrnamentationDist	Spatial	GeneticDist	0.22	0	0.383	0.361	7.397	1
OrnamentationDist	Spatial	Language	0.16	0.01	0.279	0.236	2.585	1
RhythmDist	GeneticDist	Spatial	0.26	0	0.197	0.159	4.978	1
RhythmDist	GeneticDist	Language	0.25	0	0.18	0.133	1.185	1
RhythmDist	Language	Spatial	0.21	0.01	0.164	0.141	1.857	0.98
RhythmDist	Language	GeneticDist	0.05	0.28	0.031	-0.006	-0.731	0.38
RhythmDist	Spatial	GeneticDist	0.03	0.35	0.093	0.046	0.14	0.77
RhythmDist	Spatial	Language	0.19	0.01	0.21	0.167	3.468	0.99
TensionDist	GeneticDist	Spatial	0	0.49	0.169	0.119	2.384	1
TensionDist	GeneticDist	Language	0.02	0.34	0.156	0.094	1.862	0.95
TensionDist	Language	Spatial	0.07	0.14	0.087	0.048	0.428	0.74
TensionDist	Language	GeneticDist	0.06	0.16	0.076	0.034	-0.996	0.74
TensionDist	Spatial	GeneticDist	0.09	0.05	0.183	0.134	1.102	0.96
TensionDist	Spatial	Language	0.1	0.05	0.181	0.123	1.413	0.93

## Sheet: Supp. Data 8
			Mantel		Partial RDA
Response	Explanatory	Constraint	Statistic	P value	R2	Adj. R2	Z	P(Z >1)
MusicalDist	GeneticDist	Spatial	0.09	0.23	0.167	0.028	-3.059	0.52
MusicalDist	GeneticDist	Language	0.08	0.27	0.076	-0.102	-2.41	0.31
MusicalDist	Language	Spatial	0.1	0.19	0.166	-0.042	-1.718	0.46
MusicalDist	Language	GeneticDist	0.07	0.3	0.084	-0.147	-4.457	0.28
MusicalDist	Spatial	GeneticDist	0.01	0.46	0.047	-0.056	-2.242	0.23
MusicalDist	Spatial	Language	0.06	0.28	0.038	-0.081	-2.7	0.16
ArticulationDist	GeneticDist	Spatial	0.24	0.01	0.373	0.288	-0.25	0.98
ArticulationDist	GeneticDist	Language	0.16	0.05	0.12	-0.012	-2.08	0.4
ArticulationDist	Language	Spatial	0.17	0.05	0.315	0.147	-1.608	0.95
ArticulationDist	Language	GeneticDist	0.06	0.26	0.182	0.012	-1.534	0.52
ArticulationDist	Spatial	GeneticDist	-0.1	0.9	0.159	0.098	-0.272	0.6
ArticulationDist	Spatial	Language	0.03	0.33	0.039	-0.067	-2.717	0.29
DynamicsDist	GeneticDist	Spatial	0.31	0.01	0.231	0.108	-2.05	0.81
DynamicsDist	GeneticDist	Language	0.23	0.06	0.102	-0.053	-1.466	0.31
DynamicsDist	Language	Spatial	0.12	0.17	0.247	0.064	0.735	0.8
DynamicsDist	Language	GeneticDist	-0.03	0.53	0.188	-0.005	-1.831	0.51
DynamicsDist	Spatial	GeneticDist	-0.19	0.98	0.133	0.051	-1.243	0.59
DynamicsDist	Spatial	Language	0.01	0.42	0.063	-0.04	-4.684	0.31
OrnamentationDist	GeneticDist	Spatial	-0.15	0.95	0.203	0.059	-1.899	0.62
OrnamentationDist	GeneticDist	Language	-0.18	0.97	0.016	-0.181	-4.728	0.2
OrnamentationDist	Language	Spatial	0.02	0.4	0.26	0.069	-0.839	0.72
OrnamentationDist	Language	GeneticDist	0.11	0.14	0.144	-0.081	-2.277	0.41
OrnamentationDist	Spatial	GeneticDist	0.07	0.21	0.078	-0.026	-1.637	0.33
OrnamentationDist	Spatial	Language	-0.06	0.74	0.007	-0.116	-1.922	0.18
RhythmDist	GeneticDist	Spatial	-0.01	0.52	0.054	-0.109	-3.167	0.2
RhythmDist	GeneticDist	Language	0.14	0.2	0.062	-0.121	-6.547	0.24
RhythmDist	Language	Spatial	0.01	0.49	0.098	-0.118	-3.45	0.38
RhythmDist	Language	GeneticDist	0	0.48	0.095	-0.137	-3.024	0.39
RhythmDist	Spatial	GeneticDist	0.18	0.06	0.021	-0.095	-2.369	0.13
RhythmDist	Spatial	Language	0.23	0.03	0.032	-0.088	-2.363	0.2
TensionDist	GeneticDist	Spatial	0.26	0.02	0.174	0.034	-0.923	0.58
TensionDist	GeneticDist	Language	0.11	0.18	0.109	-0.064	-1.535	0.38
TensionDist	Language	Spatial	0.19	0.08	0.151	-0.07	-2.128	0.39
TensionDist	Language	GeneticDist	0.09	0.22	0.114	-0.117	-4.124	0.4
TensionDist	Spatial	GeneticDist	-0.17	0.96	0.078	-0.021	-1.988	0.33
TensionDist	Spatial	Language	-0.04	0.65	0.05	-0.071	-1.136	0.24
